# Supplementary material for: Towards a machine‐learning assisted diagnosis of psychiatric disorders and their operationalization in preclinical research: Evidence from studies on addiction‐like behaviour in individual rats
Source: Eur J Neurosci. 2022 Nov 1;56(11):6069–83. doi: 10.1111/ejn.15839 (PMC10092243; doi:10.1111/ejn.15839)
Supplement: Supplementary file 2 — Supporting Information [file EJN-56-6069-s006.zip]

Archive with 100 entries (100 files):
- test0.csv
- test1.csv
- test2.csv
- test3.csv
- test4.csv
- test5.csv
- test6.csv
- test7.csv
- test8.csv
- test9.csv
- test10.csv
- test11.csv
- test12.csv
- test13.csv
- test14.csv
- test15.csv
- test16.csv
- test17.csv
- test18.csv
- test19.csv
- test20.csv
- test21.csv
- test22.csv
- test23.csv
- test24.csv
- test25.csv
- test26.csv
- test27.csv
- test28.csv
- test29.csv
- test30.csv
- test31.csv
- test32.csv
- test33.csv
- test34.csv
- test35.csv
- test36.csv
- test37.csv
- test38.csv
- test39.csv
- test40.csv
- test41.csv
- test42.csv
- test43.csv
- test44.csv
- test45.csv
- test46.csv
- test47.csv
- test48.csv
- test49.csv
- Training0.csv
- Training1.csv
- Training2.csv
- Training3.csv
- Training4.csv
- Training5.csv
- Training6.csv
- Training7.csv
- Training8.csv
- Training9.csv
- Training10.csv
- Training11.csv
- Training12.csv
- Training13.csv
- Training14.csv
- Training15.csv
- Training16.csv
- Training17.csv
- Training18.csv
- Training19.csv
- Training20.csv
- Training21.csv
- Training22.csv
- Training23.csv
- Training24.csv
- Training25.csv
- Training26.csv
- Training27.csv
- Training28.csv
- Training29.csv
- Training30.csv
- Training31.csv
- Training32.csv
- Training33.csv
- Training34.csv
- Training35.csv
- Training36.csv
- Training37.csv
- Training38.csv
- Training39.csv
- Training40.csv
- Training41.csv
- Training42.csv
- Training43.csv
- Training44.csv
- Training45.csv
- Training46.csv
- Training47.csv
- Training48.csv
- Training49.csv
