# Supplementary material for: Towards a machine‐learning assisted diagnosis of psychiatric disorders and their operationalization in preclinical research: Evidence from studies on addiction‐like behaviour in individual rats
Source: Eur J Neurosci. 2022 Nov 1;56(11):6069–83. doi: 10.1111/ejn.15839 (PMC10092243; doi:10.1111/ejn.15839)
Supplement: Supplementary file 2 — Supporting Information [file EJN-56-6069-s006.zip › test0.csv]

	AA	PR	AS	4group	2group
0	9	45	21.67	2	1
1	5	44.67	29.33	2	1
2	11	44.33	30.67	3	1
3	2.33	38	5.67	0	0
4	9.67	68	44.33	3	1
5	6	16	6.33	0	0
6	7.67	25.67	10.67	0	0
7	10	31	6	1	0
8	4.67	23.33	20.67	1	0
9	5.67	30.33	10.67	0	0
10	4.67	42	7.67	1	0
11	5.67	22.33	38.67	1	0
12	11.67	33	5	1	0
13	3.33	32	13	0	0
14	6.33	49.67	2.33	1	0
15	8.33	40.33	50.67	1	0
16	13	58.67	2	2	1
17	10	37	8.33	1	0
18	2	21.67	4	0	0
19	9.33	28	9	1	0
20	2	24	10	0	0
21	5.33	39.67	11.33	0	0
22	16.67	45	10.67	2	1
23	14	49.33	81.67	3	1
24	17	52	37	3	1
25	6	34.33	5.33	0	0
26	2.33	14.33	4	0	0
27	3.33	12.67	11	0	0
28	3.67	14	9	0	0
29	8.33	42	39	2	1
30	8.67	25.33	4.67	0	0
31	13	35.67	6	1	0
32	15	37.67	20.67	2	1
33	7	41.67	14.33	0	0
34	5.33	32.67	6	0	0
35	13.33	42.67	17	3	1
36	8	16	5.67	0	0
37	18	42.67	19	3	1
38	6.67	44	14.33	1	0
39	17.67	38.33	18.33	2	1
40	5.67	25.33	4.33	0	0
41	9.33	40.33	7.67	1	0
42	2.67	17.33	6.67	0	0
43	8	28	4.67	0	0
44	13.33	55	15.67	3	1
45	1.67	45.33	24.67	2	1
46	6.33	18	7	0	0
47	5.33	61	20	2	1
48	3.33	53.67	3.67	1	0
49	10.67	27.33	6.33	1	0
