# Supplementary material for: Towards a machine‐learning assisted diagnosis of psychiatric disorders and their operationalization in preclinical research: Evidence from studies on addiction‐like behaviour in individual rats
Source: Eur J Neurosci. 2022 Nov 1;56(11):6069–83. doi: 10.1111/ejn.15839 (PMC10092243; doi:10.1111/ejn.15839)
Supplement: Supplementary file 2 — Supporting Information [file EJN-56-6069-s006.zip › test1.csv]

	AA	PR	AS	4groups	2groups
0	8.33	28.33	11	0	0
1	4	13.67	6.67	0	0
2	17	43	37.33	3	1
3	9.33	28	9	1	0
4	4	72.33	14.67	2	1
5	13.33	39.67	23.33	3	1
6	2.67	17.33	6.67	0	0
7	2.33	14.33	4	0	0
8	6.67	40.67	24.33	2	1
9	6.67	44	5	1	0
10	4.33	15.33	7.67	0	0
11	5.67	21	5.33	0	0
12	3.67	31	3.67	0	0
13	5.67	22.33	38.67	1	0
14	13	58.67	2	2	1
15	7.33	19.67	10	0	0
16	17.67	38.33	18.33	2	1
17	5.33	39.67	11.33	1	0
18	4	47.67	26.33	2	1
19	7.67	46.33	8.33	1	0
20	10	37	8.33	1	0
21	13	35.67	6	1	0
22	2.67	74	7.33	1	0
23	7.67	25.67	10.67	0	0
24	10.33	24.67	5	1	0
25	15.67	63.33	19	3	1
26	11	44.33	30.67	3	1
27	9	17.67	12.33	1	0
28	11.67	33	5	1	0
29	5	30.67	7	0	0
30	18	45.33	42	3	1
31	2.67	30.33	4.67	0	0
32	10.33	30	21	2	1
33	1.67	18	3	0	0
34	9	45	21.67	3	1
35	6.67	31	5	0	0
36	6.67	25.67	5.33	0	0
37	17	37.33	22.67	2	1
38	3.33	32	13	0	0
39	10.67	27.33	6.33	1	0
40	5.67	25.33	4.33	0	0
41	2.33	23.67	3.33	0	0
42	3.33	53.67	3.67	1	0
43	8	32	14.67	1	0
44	8.67	57.67	19.67	2	1
45	2.33	40.33	45.67	2	1
46	8	16	5.67	0	0
47	4.33	28.67	8	0	0
48	2	21.67	4	0	0
49	13.33	42.67	17	3	1
