# Supplementary material for: Towards a machine‐learning assisted diagnosis of psychiatric disorders and their operationalization in preclinical research: Evidence from studies on addiction‐like behaviour in individual rats
Source: Eur J Neurosci. 2022 Nov 1;56(11):6069–83. doi: 10.1111/ejn.15839 (PMC10092243; doi:10.1111/ejn.15839)
Supplement: Supplementary file 2 — Supporting Information [file EJN-56-6069-s006.zip › test2.csv]

	AA	PR	AS	4groups	2groups
0	3.33	28.33	6	0	0
1	11.67	37.67	3.67	1	0
2	16	53.33	10.67	2	1
3	5.33	35	3	0	0
4	16.67	45	10.67	2	1
5	8.67	54.33	20.33	2	1
6	5	30	24.33	1	0
7	10.67	27.33	6.33	1	0
8	1.67	18	3	0	0
9	2	21.67	4	0	0
10	6.67	31	5	0	0
11	7.33	19.67	10	0	0
12	7.67	46.33	8.33	1	0
13	5.67	21	5.33	0	0
14	7.33	27	14.33	1	0
15	3.33	32	13	1	0
16	9.67	35.33	27	1	0
17	1.33	12.33	6	0	0
18	5.33	61	20	2	1
19	24.33	49.33	8.33	2	1
20	2.67	74	7.33	1	0
21	19.67	43.67	22.33	3	1
22	4.67	19.67	6.33	0	0
23	4.33	15.33	7.67	0	0
24	10.67	38	11.67	2	1
25	6.67	40.67	24.33	2	1
26	9.33	40.33	7.67	0	0
27	7	41.67	14.33	2	1
28	2.33	14.33	4	0	0
29	10.33	24.67	5	1	0
30	17	52	37	3	1
31	6	15.33	3.67	0	0
32	9.33	55.67	29.33	2	1
33	10.33	37.67	4	1	0
34	13	35.67	6	1	0
35	8.33	28.33	11	0	0
36	5.33	32.67	6	0	0
37	18	45.33	42	3	1
38	6.67	25.67	5.33	0	0
39	2.67	17.33	6.67	0	0
40	13	58.67	2	2	1
41	3.33	12.67	11	0	0
42	10.67	36.33	15.67	2	1
43	3.67	14	9	0	0
44	15.67	56.67	9.33	2	1
45	4.67	42	7.67	1	0
46	17	37.33	22.67	2	1
47	11	51.67	14	3	1
48	5.67	27.33	10	0	0
49	15	37.67	20.67	2	1
