# Supplementary material for: Towards a machine‐learning assisted diagnosis of psychiatric disorders and their operationalization in preclinical research: Evidence from studies on addiction‐like behaviour in individual rats
Source: Eur J Neurosci. 2022 Nov 1;56(11):6069–83. doi: 10.1111/ejn.15839 (PMC10092243; doi:10.1111/ejn.15839)
Supplement: Supplementary file 2 — Supporting Information [file EJN-56-6069-s006.zip › test3.csv]

	AA	PR	AS	4groups	2groups
0	5	24	9.33	0	0
1	11.67	37.67	3.67	1	0
2	4	47.67	26.33	2	1
3	5	30	24.33	1	0
4	4.67	39	1.67	1	0
5	2.33	40.33	45.67	2	1
6	24.33	49.33	8.33	2	1
7	3.33	28.33	6	0	0
8	8	32	14.67	0	0
9	11	51.67	14	2	1
10	10.33	22.33	3.33	1	0
11	9.33	89	44.33	2	1
12	17.67	38.33	18.33	2	1
13	6.67	25.67	5.33	0	0
14	6.33	22.67	8	0	0
15	7.67	25.67	10.67	0	0
16	7	28.67	37.67	1	0
17	2.67	30.33	4.67	0	0
18	16	53.33	10.67	2	1
19	7.33	19.67	10	0	0
20	17	52	37	3	1
21	5.67	25.33	4.33	0	0
22	2.67	17.33	6.67	0	0
23	4.67	23.33	20.67	1	0
24	5.67	21	5.33	0	0
25	11.67	54.67	10.33	2	1
26	4.67	42	7.67	1	0
27	10.67	42	15.67	3	1
28	9.67	37.67	11	1	0
29	10	31	6	1	0
30	8.33	28.33	11	0	0
31	16.67	45	10.67	2	1
32	5.33	22.33	17	1	0
33	8.67	57.67	19.67	2	1
34	14	49.33	81.67	3	1
35	15	37.67	20.67	2	1
36	2.67	74	7.33	1	0
37	9.67	35.33	27	2	1
38	4	30.33	11.67	0	0
39	2	27.67	16	1	0
40	1.67	18	3	0	0
41	9.33	37	4	0	0
42	6	34.33	5.33	0	0
43	2.33	23.67	3.33	0	0
44	7	41.67	14.33	1	0
45	5.67	22.33	38.67	1	0
46	6	15.33	3.67	0	0
47	18	42.67	19	3	1
48	4.67	25	6.33	0	0
49	13	35.67	6	1	0
