# Supplementary material for: Towards a machine‐learning assisted diagnosis of psychiatric disorders and their operationalization in preclinical research: Evidence from studies on addiction‐like behaviour in individual rats
Source: Eur J Neurosci. 2022 Nov 1;56(11):6069–83. doi: 10.1111/ejn.15839 (PMC10092243; doi:10.1111/ejn.15839)
Supplement: Supplementary file 2 — Supporting Information [file EJN-56-6069-s006.zip › test4.csv]

	AA	PR	AS	4GROUPS	2GROUPS
0	1.67	18	3	0	0
1	8	16	5.67	0	0
2	9.67	25.33	5.67	0	0
3	1.33	16.33	5.33	0	0
4	2.33	38	5.67	0	0
5	13	58.67	2	2	1
6	18	42.67	19	3	1
7	8.33	28.33	11	0	0
8	5.67	21	5.33	0	0
9	9	40.33	5	0	0
10	5	30	24.33	1	0
11	15.67	56.67	9.33	2	1
12	5.33	35	3	0	0
13	6.33	49.67	2.33	1	0
14	16	53.33	10.67	2	1
15	9	35	21.67	1	0
16	1.67	45.33	24.67	2	1
17	9.33	40.33	7.67	0	0
18	16.67	45	10.67	2	1
19	14.33	53	24	3	1
20	7.67	46.33	8.33	1	0
21	2.67	26.67	19.33	1	0
22	2	27.67	16	1	0
23	8.33	42	39	1	0
24	6.67	40.67	24.33	1	0
25	9	17.67	12.33	0	0
26	9.67	35.33	27	1	0
27	9.33	28	9	0	0
28	11	31.33	20.33	2	1
29	4	18.67	6.33	0	0
30	13	35.67	6	1	0
31	5	24	9.33	0	0
32	10.67	27.33	6.33	1	0
33	15.33	54	41.67	3	1
34	3.67	14	9	0	0
35	5.33	61	20	2	1
36	10.33	24.67	5	1	0
37	17.67	38.33	18.33	2	1
38	10	31	6	1	0
39	6	34	6.33	0	0
40	2.67	30.33	4.67	0	0
41	9.67	68	44.33	2	1
42	11	51.67	14	2	1
43	13.33	55	15.67	2	1
44	5.33	32.67	6	0	0
45	15.33	56	28.67	3	1
46	4.67	39	1.67	0	0
47	6.67	44	14.33	1	0
48	18	45.33	42	3	1
49	6.33	18	7	0	0
