# Supplementary material for: Towards a machine‐learning assisted diagnosis of psychiatric disorders and their operationalization in preclinical research: Evidence from studies on addiction‐like behaviour in individual rats
Source: Eur J Neurosci. 2022 Nov 1;56(11):6069–83. doi: 10.1111/ejn.15839 (PMC10092243; doi:10.1111/ejn.15839)
Supplement: Supplementary file 2 — Supporting Information [file EJN-56-6069-s006.zip › test5.csv]

	AA	PR	AS	4GROUPS	2GROUPS
0	9.33	37	4	1	0
1	4.67	42	7.67	1	0
2	9	45	21.67	2	1
3	7.33	19.67	10	0	0
4	11.67	54.67	10.33	2	1
5	9.67	37.67	11	1	0
6	15.33	54	41.67	3	1
7	4.33	22.33	17.67	1	0
8	5	30	24.33	1	0
9	13	35.67	6	1	0
10	5.33	39.67	11.33	2	1
11	9	40.33	5	1	0
12	3.67	31	3.67	0	0
13	2.33	38	5.67	1	0
14	8.33	42	39	2	1
15	6	15.33	3.67	0	0
16	14.33	53	24	3	1
17	9.67	25.33	5.67	1	0
18	8.67	26.33	5	0	0
19	5.33	35	3	0	0
20	5.67	30.33	10.67	0	0
21	1.67	18	3	0	0
22	6.67	31	5	0	0
23	7	28.67	37.67	1	0
24	10.33	22.33	3.33	1	0
25	6.33	25	5	0	0
26	19.67	43.67	22.33	3	1
27	1.33	12.33	6	0	0
28	6.33	49.67	2.33	1	0
29	5.33	32.67	6	0	0
30	9.67	49	5.33	2	1
31	6.67	25.67	5.33	0	0
32	11	56	9.67	2	1
33	13.33	55	15.67	3	1
34	10	25.67	12.67	2	1
35	3.67	46.33	4.67	1	0
36	8	28	4.67	0	0
37	2.67	30.33	4.67	0	0
38	7.67	25.67	10.67	0	0
39	4.67	19.67	6.33	0	0
40	4.67	25	6.33	0	0
41	10.33	30	21	2	1
42	2.33	23.67	3.33	0	0
43	6	34	6.33	0	0
44	3.33	32	13	1	0
45	17	52	37	3	1
46	6.67	44	14.33	2	1
47	2.67	26.67	19.33	1	0
48	10.33	37.67	4	1	0
49	11	31.33	20.33	2	1
