# Supplementary material for: Towards a machine‐learning assisted diagnosis of psychiatric disorders and their operationalization in preclinical research: Evidence from studies on addiction‐like behaviour in individual rats
Source: Eur J Neurosci. 2022 Nov 1;56(11):6069–83. doi: 10.1111/ejn.15839 (PMC10092243; doi:10.1111/ejn.15839)
Supplement: Supplementary file 2 — Supporting Information [file EJN-56-6069-s006.zip › test6.csv]

	AA	PR	AS	4GROUPS	2GROUPS
0	4.33	28.67	8	0	0
1	6.33	18	7	0	0
2	9.33	40.33	7.67	2	1
3	6	15.33	3.67	0	0
4	14.33	53	24	3	1
5	1.33	12.33	6	0	0
6	4.67	42	7.67	1	0
7	9.67	49	5.33	2	1
8	8.67	25.33	4.67	1	0
9	6.67	25.67	5.33	0	0
10	7	41.67	14.33	2	1
11	3.67	17.33	2.67	0	0
12	4.67	19.67	6.33	0	0
13	2.67	30.33	4.67	0	0
14	19.67	43.67	22.33	3	1
15	3.33	53.67	3.67	1	0
16	1.33	16.33	5.33	0	0
17	5.67	22.33	38.67	1	0
18	17.67	38.33	18.33	2	1
19	10.33	44	52.33	3	1
20	8.33	40.33	50.67	2	1
21	6.67	44	5	1	0
22	2.33	14.33	4	0	0
23	5.67	27.33	10	0	0
24	6	19.67	8.67	0	0
25	7	28.67	37.67	1	0
26	10.67	38	11.67	1	0
27	3.67	31	3.67	0	0
28	10.67	45.33	26	3	1
29	3.67	14	9	0	0
30	2	21.67	4	0	0
31	13.33	42.67	17	3	1
32	9.33	28	9	1	0
33	15.33	56	28.67	3	1
34	9	40.33	5	2	1
35	1.67	18	3	0	0
36	9.33	55.67	29.33	3	1
37	5	30.67	7	0	0
38	8	17.67	6.33	0	0
39	3.67	46.33	4.67	1	0
40	2.33	23.67	3.33	0	0
41	8	32	14.67	1	0
42	5.67	30.33	10.67	0	0
43	6.67	44	14.33	2	1
44	6	34	6.33	0	0
45	5.33	35	3	0	0
46	16	49.33	7.67	2	1
47	15	37.67	20.67	2	1
48	9	35	21.67	2	1
49	3.33	32	13	1	0
