# Supplementary material for: Towards a machine‐learning assisted diagnosis of psychiatric disorders and their operationalization in preclinical research: Evidence from studies on addiction‐like behaviour in individual rats
Source: Eur J Neurosci. 2022 Nov 1;56(11):6069–83. doi: 10.1111/ejn.15839 (PMC10092243; doi:10.1111/ejn.15839)
Supplement: Supplementary file 2 — Supporting Information [file EJN-56-6069-s006.zip › test7.csv]

	AA	PR	AS	4GROUPS	2GROUPS
0	9	86	15.33	3	1
1	13	35.67	6	1	0
2	7.67	25.67	10.67	0	0
3	5.33	39.67	11.33	0	0
4	9.33	27	9	1	0
5	9.67	35.33	27	2	1
6	16	49.33	7.67	2	1
7	4.33	15.33	7.67	0	0
8	15.67	56.67	9.33	2	1
9	5.67	22.33	38.67	1	0
10	2.67	74	7.33	1	0
11	7.33	27	14.33	1	0
12	10.33	44	52.33	3	1
13	11.67	54.67	10.33	2	1
14	17	37.33	22.67	2	1
15	4.33	22.33	17.67	1	0
16	10.67	27.33	6.33	1	0
17	8.67	25.33	4.67	1	0
18	6	34	6.33	0	0
19	8.33	40.33	50.67	1	0
20	9.33	37	4	1	0
21	6.67	44	5	1	0
22	6.33	49.67	2.33	1	0
23	3.33	53.67	3.67	1	0
24	8.67	54.33	20.33	3	1
25	3	15.67	5.67	0	0
26	3.33	12.67	11	0	0
27	1.67	23.67	8.33	0	0
28	4	18.67	6.33	0	0
29	6.33	22.67	8	0	0
30	17	52	37	3	1
31	11	56	9.67	2	1
32	6	34.33	5.33	0	0
33	5.33	22.33	17	1	0
34	19.67	43.67	22.33	3	1
35	2	21.67	4	0	0
36	6	32.33	36.67	1	0
37	5.67	21	5.33	0	0
38	2.33	23.67	3.33	0	0
39	3.67	31	3.67	0	0
40	2.67	26.67	19.33	1	0
41	4.67	23.33	20.67	1	0
42	5.33	32.67	6	0	0
43	6.33	18	7	0	0
44	8	17.67	6.33	0	0
45	3.67	46.33	4.67	1	0
46	11	51.67	14	2	1
47	5	44.67	29.33	2	1
48	4	30.33	11.67	0	0
49	6.67	40.67	24.33	2	1
