# Supplementary material for: Towards a machine‐learning assisted diagnosis of psychiatric disorders and their operationalization in preclinical research: Evidence from studies on addiction‐like behaviour in individual rats
Source: Eur J Neurosci. 2022 Nov 1;56(11):6069–83. doi: 10.1111/ejn.15839 (PMC10092243; doi:10.1111/ejn.15839)
Supplement: Supplementary file 2 — Supporting Information [file EJN-56-6069-s006.zip › test8.csv]

	AA	PR	AS	4groups	2groups
0	4.33	28.67	8	0	0
1	6.67	40.67	24.33	1	0
2	15	37.67	20.67	2	1
3	2.67	17.33	6.67	0	0
4	11	51.67	14	2	1
5	9	35	21.67	1	0
6	6	15.33	3.67	0	0
7	3.33	22.33	3.67	0	0
8	5.33	32.67	6	0	0
9	19.67	43.67	22.33	3	1
10	13.33	39.67	23.33	2	1
11	10.67	45.33	26	3	1
12	9.33	27	9	0	0
13	10	25.67	12.67	1	0
14	3.33	53.67	3.67	1	0
15	5	30.67	7	0	0
16	8.67	25.33	4.67	0	0
17	7	41.67	14.33	1	0
18	4.33	22.33	17.67	1	0
19	8.67	54.33	20.33	2	1
20	16	49.33	7.67	2	1
21	15.33	54	41.67	3	1
22	10.67	42	15.67	3	1
23	24.33	49.33	8.33	2	1
24	3.33	12.67	11	0	0
25	5.67	27.33	10	0	0
26	6.67	44	5	1	0
27	11.67	37.67	3.67	1	0
28	2.33	23.67	3.33	0	0
29	10.33	37.67	4	1	0
30	2.33	14.33	4	0	0
31	5.33	35	3	0	0
32	6	34.33	5.33	0	0
33	2.67	26.67	19.33	1	0
34	10	37	8.33	1	0
35	4.67	23.33	20.67	1	0
36	4.67	42	7.67	1	0
37	10.33	22.33	3.33	1	0
38	11	44.33	30.67	3	1
39	1.33	12.33	6	0	0
40	10.33	30	21	2	1
41	9.67	35.33	27	1	0
42	13	58.67	2	2	1
43	8.67	57.67	19.67	2	1
44	9	86	15.33	1	0
45	3.67	46.33	4.67	1	0
46	8	28	4.67	0	0
47	7.67	25.67	10.67	0	0
48	5.33	22.33	17	1	0
49	4	30.33	11.67	0	0
