# Supplementary material for: Towards a machine‐learning assisted diagnosis of psychiatric disorders and their operationalization in preclinical research: Evidence from studies on addiction‐like behaviour in individual rats
Source: Eur J Neurosci. 2022 Nov 1;56(11):6069–83. doi: 10.1111/ejn.15839 (PMC10092243; doi:10.1111/ejn.15839)
Supplement: Supplementary file 2 — Supporting Information [file EJN-56-6069-s006.zip › test9.csv]

	AA	PR	AS	4GROUPS	2GROUPS
0	2.67	30.33	4.67	0	0
1	10	37	8.33	0	0
2	3.33	22.33	3.67	0	0
3	5	32	9.33	0	0
4	1.67	45.33	24.67	2	1
5	8.33	40.33	50.67	2	1
6	8.33	42	39	2	1
7	11.67	37.67	3.67	1	0
8	17	43	37.33	2	1
9	14.33	46	13	1	0
10	5	30	24.33	1	0
11	11.67	33	5	0	0
12	4	13.67	6.67	0	0
13	4.33	15.33	7.67	0	0
14	9.67	49	5.33	1	0
15	3.67	17.33	2.67	0	0
16	4	47.67	26.33	2	1
17	6	19.67	8.67	0	0
18	4	18.67	6.33	0	0
19	5	24	9.33	0	0
20	17	37.33	22.67	1	0
21	15	37.67	20.67	2	1
22	4	30.33	11.67	0	0
23	11	31.33	20.33	1	0
24	2.33	40.33	45.67	2	1
25	24.33	49.33	8.33	1	0
26	8	28	4.67	0	0
27	5.33	61	20	2	1
28	14	49.33	81.67	2	1
29	8.67	25.33	4.67	0	0
30	5.67	25.33	4.33	0	0
31	3	15.67	5.67	0	0
32	6	15.33	3.67	0	0
33	10.67	42	15.67	3	1
34	11	56	9.67	2	1
35	9.33	37	4	1	0
36	4.67	23.33	20.67	2	1
37	2	21.67	4	1	0
38	11.67	54.67	10.33	2	1
39	9.67	68	44.33	3	1
40	2.33	23.67	3.33	1	0
41	6	16	6.33	1	0
42	10	31	6	1	0
43	2.33	14.33	4	1	0
44	8	32	14.67	1	0
45	2	27.67	16	2	1
46	3.33	28.33	6	1	0
47	10.33	30	21	2	1
48	7.67	46.33	8.33	2	1
49	9.67	25.33	5.67	1	0
