# Supplementary material for: Towards a machine‐learning assisted diagnosis of psychiatric disorders and their operationalization in preclinical research: Evidence from studies on addiction‐like behaviour in individual rats
Source: Eur J Neurosci. 2022 Nov 1;56(11):6069–83. doi: 10.1111/ejn.15839 (PMC10092243; doi:10.1111/ejn.15839)
Supplement: Supplementary file 2 — Supporting Information [file EJN-56-6069-s006.zip › test10.csv]

	AA	PR	AS	4groups	2groups
0	10.67	38	11.67	1	0
1	4	30.33	11.67	0	0
2	13.33	55	15.67	2	1
3	18	45.33	42	3	1
4	3.67	46.33	4.67	1	0
5	1.67	45.33	24.67	2	1
6	7	28.67	37.67	1	0
7	10.67	42	15.67	1	0
8	9.67	49	5.33	2	1
9	6	19.67	8.67	0	0
10	5.33	39.67	11.33	0	0
11	4.67	25	6.33	0	0
12	6.67	25.67	5.33	0	0
13	15.33	54	41.67	3	1
14	9	17.67	12.33	0	0
15	5.67	25.33	4.33	0	0
16	7.33	27	14.33	0	0
17	9.33	89	44.33	3	1
18	8.67	26.33	5	0	0
19	7.67	46.33	8.33	1	0
20	3.67	31	3.67	0	0
21	5.33	32.67	6	0	0
22	17	52	37	3	1
23	16.67	45	10.67	2	1
24	6.67	44	14.33	1	0
25	9.33	40.33	7.67	1	0
26	8	17.67	6.33	0	0
27	10	37	8.33	1	0
28	4.67	23.33	20.67	1	0
29	10.33	37.67	4	1	0
30	8.67	57.67	19.67	2	1
31	3.33	12.67	11	0	0
32	8.67	54.33	20.33	2	1
33	9	45	21.67	2	1
34	5	30.67	7	0	0
35	5	24	9.33	0	0
36	2.67	26.67	19.33	1	0
37	6.67	44	5	1	0
38	2.33	40.33	45.67	1	0
39	2.67	17.33	6.67	0	0
40	8.33	42	39	1	0
41	8	28	4.67	0	0
42	13.33	42.67	17	1	0
43	9.67	35.33	27	2	1
44	13.33	39.67	23.33	2	1
45	10.33	44	52.33	3	1
46	16	49.33	7.67	2	1
47	4.33	22.33	17.67	0	0
48	2	24	10	0	0
49	5.33	61	20	2	1
