# Supplementary material for: Towards a machine‐learning assisted diagnosis of psychiatric disorders and their operationalization in preclinical research: Evidence from studies on addiction‐like behaviour in individual rats
Source: Eur J Neurosci. 2022 Nov 1;56(11):6069–83. doi: 10.1111/ejn.15839 (PMC10092243; doi:10.1111/ejn.15839)
Supplement: Supplementary file 2 — Supporting Information [file EJN-56-6069-s006.zip › test11.csv]

	AA	PR	AS	4groups	2groups
0	5.67	25.33	4.33	0	0
1	3.33	22.33	3.67	0	0
2	9	40.33	5	1	0
3	13.33	39.67	23.33	2	1
4	4	30.33	11.67	0	0
5	14.33	46	13	2	1
6	11	51.67	14	2	1
7	4.67	39	1.67	0	0
8	10.67	45.33	26	3	1
9	6.33	49.67	2.33	1	0
10	3.33	53.67	3.67	1	0
11	5	44.67	29.33	2	1
12	13	35.67	6	1	0
13	16	53.33	10.67	2	1
14	5.33	22.33	17	1	0
15	9.67	35.33	27	2	1
16	8	32	14.67	0	0
17	5.33	39.67	11.33	0	0
18	8.33	21.33	5	0	0
19	4.67	25	6.33	0	0
20	10.33	30	21	2	1
21	9.33	40.33	7.67	1	0
22	6	34.33	5.33	0	0
23	5.67	22.33	38.67	1	0
24	5.33	35	3	0	0
25	15.67	56.67	9.33	2	1
26	9	86	15.33	3	1
27	17	43	37.33	2	1
28	9.33	28	9	1	0
29	7.33	27	14.33	0	0
30	5.67	27.33	10	0	0
31	6.67	44	5	1	0
32	9	33.33	17.33	2	1
33	3.67	46.33	4.67	1	0
34	6.67	40.67	24.33	1	0
35	2.33	40.33	45.67	1	0
36	1.33	16.33	5.33	0	0
37	2.67	74	7.33	1	0
38	6	32.33	36.67	1	0
39	18	42.67	19	2	1
40	1.67	45.33	24.67	2	1
41	4	72.33	14.67	2	1
42	3.33	28.33	6	0	0
43	16	49.33	7.67	2	1
44	1	16	10.67	0	0
45	4	13.67	6.67	0	0
46	8.67	57.67	19.67	2	1
47	7.67	46.33	8.33	1	0
48	9.67	25.33	5.67	1	0
49	6	34	6.33	0	0
