# Supplementary material for: Towards a machine‐learning assisted diagnosis of psychiatric disorders and their operationalization in preclinical research: Evidence from studies on addiction‐like behaviour in individual rats
Source: Eur J Neurosci. 2022 Nov 1;56(11):6069–83. doi: 10.1111/ejn.15839 (PMC10092243; doi:10.1111/ejn.15839)
Supplement: Supplementary file 2 — Supporting Information [file EJN-56-6069-s006.zip › test12.csv]

	AA	PR	AS	4groups	2groups
0	7.67	25.67	10.67	0	0
1	5	30.67	7	0	0
2	9.33	89	44.33	2	1
3	15.67	63.33	19	3	1
4	10.67	36.33	15.67	2	1
5	6.33	18	7	0	0
6	6.33	25	5	0	0
7	9.67	49	5.33	2	1
8	2.67	30.33	4.67	0	0
9	6	15.33	3.67	0	0
10	5.33	39.67	11.33	0	0
11	9.33	28	9	0	0
12	4	47.67	26.33	2	1
13	8.67	26.33	5	0	0
14	10	25.67	12.67	1	0
15	10.33	24.67	5	1	0
16	10.67	27.33	6.33	1	0
17	6.67	44	14.33	1	0
18	3.33	28.33	6	0	0
19	7	28.67	37.67	1	0
20	15.33	54	41.67	3	1
21	5.67	30.33	10.67	0	0
22	17	52	37	3	1
23	13	58.67	2	2	1
24	16.67	45	10.67	2	1
25	3.33	22.33	3.67	0	0
26	2.67	74	7.33	1	0
27	10	37	8.33	1	0
28	15.67	56.67	9.33	2	1
29	9.67	35.33	27	2	1
30	2.33	23.67	3.33	0	0
31	3.67	17.33	2.67	0	0
32	8	32	14.67	0	0
33	11	44.33	30.67	3	1
34	4	18.67	6.33	0	0
35	4.67	39	1.67	0	0
36	9.33	55.67	29.33	2	1
37	1.67	23.67	8.33	0	0
38	8.33	28.33	11	0	0
39	5	44.67	29.33	2	1
40	4	13.67	6.67	0	0
41	8.33	42	39	1	0
42	14	49.33	81.67	3	1
43	9	17.67	12.33	0	0
44	5.33	35	3	0	0
45	13.33	55	15.67	3	1
46	6	34	6.33	0	0
47	6	32.33	36.67	1	0
48	2.67	26.67	19.33	1	0
49	9.67	68	44.33	3	1
