# Supplementary material for: Towards a machine‐learning assisted diagnosis of psychiatric disorders and their operationalization in preclinical research: Evidence from studies on addiction‐like behaviour in individual rats
Source: Eur J Neurosci. 2022 Nov 1;56(11):6069–83. doi: 10.1111/ejn.15839 (PMC10092243; doi:10.1111/ejn.15839)
Supplement: Supplementary file 2 — Supporting Information [file EJN-56-6069-s006.zip › test13.csv]

	AA	PR	AS	4groups	2groups
0	6	19.67	8.67	0	0
1	9.33	55.67	29.33	3	1
2	8.67	26.33	5	0	0
3	4	18.67	6.33	0	0
4	5.67	25.33	4.33	0	0
5	11	44.33	30.67	3	1
6	2.67	30.33	4.67	0	0
7	14.33	53	24	3	1
8	6	34	6.33	0	0
9	10	37	8.33	1	0
10	3	15.67	5.67	0	0
11	9	40.33	5	2	1
12	10.67	38	11.67	2	1
13	2.33	14.33	4	0	0
14	9	45	21.67	3	1
15	10.67	45.33	26	3	1
16	7	41.67	14.33	2	1
17	1	16	10.67	0	0
18	18	45.33	42	3	1
19	14	49.33	81.67	3	1
20	13	58.67	2	2	1
21	4.67	39	1.67	0	0
22	2.33	23.67	3.33	0	0
23	9.67	25.33	5.67	1	0
24	13	35.67	6	1	0
25	5.33	61	20	2	1
26	8.33	28.33	11	0	0
27	2.33	40.33	45.67	2	1
28	6.33	49.67	2.33	1	0
29	5.33	32.67	6	0	0
30	8.67	25.33	4.67	0	0
31	10.33	44	52.33	3	1
32	4	47.67	26.33	2	1
33	2.67	17.33	6.67	0	0
34	5	30.67	7	0	0
35	3.33	12.67	11	0	0
36	6	15.33	3.67	0	0
37	5.33	39.67	11.33	1	0
38	2	27.67	16	1	0
39	5.33	35	3	0	0
40	15	37.67	20.67	2	1
41	4.67	42	7.67	1	0
42	1.33	12.33	6	0	0
43	10.33	24.67	5	1	0
44	8.33	21.33	5	0	0
45	11.67	54.67	10.33	2	1
46	9.67	49	5.33	2	1
47	3.67	14	9	0	0
48	7.33	19.67	10	0	0
49	3.33	32	13	1	0
