# Supplementary material for: Towards a machine‐learning assisted diagnosis of psychiatric disorders and their operationalization in preclinical research: Evidence from studies on addiction‐like behaviour in individual rats
Source: Eur J Neurosci. 2022 Nov 1;56(11):6069–83. doi: 10.1111/ejn.15839 (PMC10092243; doi:10.1111/ejn.15839)
Supplement: Supplementary file 2 — Supporting Information [file EJN-56-6069-s006.zip › test14.csv]

	AA	PR	AS	4groups	2groups
0	16.67	45	10.67	2	1
1	7.33	19.67	10	0	0
2	3.33	28.33	6	0	0
3	6.67	25.67	5.33	0	0
4	16	53.33	10.67	2	1
5	8.67	57.67	19.67	2	1
6	7.67	25.67	10.67	0	0
7	1.33	12.33	6	0	0
8	6	15.33	3.67	0	0
9	3.33	12.67	11	0	0
10	9.33	27	9	1	0
11	8	16	5.67	0	0
12	8	32	14.67	1	0
13	2.67	17.33	6.67	0	0
14	11	31.33	20.33	2	1
15	24.33	49.33	8.33	2	1
16	6.67	40.67	24.33	2	1
17	5.67	25.33	4.33	0	0
18	6.33	25	5	0	0
19	8	17.67	6.33	0	0
20	5.67	21	5.33	0	0
21	6	34.33	5.33	0	0
22	9.67	68	44.33	3	1
23	3.33	32	13	1	0
24	2.33	14.33	4	0	0
25	10.67	27.33	6.33	1	0
26	9.33	40.33	7.67	2	1
27	17.67	38.33	18.33	3	1
28	5.33	39.67	11.33	2	1
29	5	24	9.33	0	0
30	9.67	49	5.33	2	1
31	3.67	14	9	0	0
32	11.67	33	5	1	0
33	8.33	28.33	11	0	0
34	10.33	30	21	2	1
35	6	32.33	36.67	1	0
36	9	86	15.33	2	1
37	1.67	23.67	8.33	0	0
38	3.33	53.67	3.67	1	0
39	5.67	22.33	38.67	1	0
40	10.33	24.67	5	1	0
41	6	34	6.33	0	0
42	4.67	39	1.67	1	0
43	9.33	37	4	1	0
44	4	30.33	11.67	1	0
45	4.67	42	7.67	1	0
46	9	35	21.67	1	0
47	14	49.33	81.67	3	1
48	9.33	89	44.33	3	1
49	10.67	38	11.67	3	1
