# Supplementary material for: Towards a machine‐learning assisted diagnosis of psychiatric disorders and their operationalization in preclinical research: Evidence from studies on addiction‐like behaviour in individual rats
Source: Eur J Neurosci. 2022 Nov 1;56(11):6069–83. doi: 10.1111/ejn.15839 (PMC10092243; doi:10.1111/ejn.15839)
Supplement: Supplementary file 2 — Supporting Information [file EJN-56-6069-s006.zip › test15.csv]

	AA	PR	AS	4groups	2groups
0	3.33	28.33	6	0	0
1	6.67	44	14.33	1	0
2	10	37	8.33	1	0
3	10.67	45.33	26	3	1
4	4	47.67	26.33	2	1
5	6	19.67	8.67	0	0
6	11.67	54.67	10.33	2	1
7	4	13.67	6.67	0	0
8	13.33	42.67	17	3	1
9	8	32	14.67	0	0
10	17	52	37	3	1
11	3.33	12.67	11	0	0
12	19.67	43.67	22.33	3	1
13	10.67	42	15.67	3	1
14	4.67	19.67	6.33	0	0
15	5	30	24.33	1	0
16	8	17.67	6.33	0	0
17	6	16	6.33	0	0
18	14.33	46	13	2	1
19	8.67	54.33	20.33	2	1
20	5.67	30.33	10.67	0	0
21	5	24	9.33	0	0
22	10	31	6	1	0
23	9.67	37.67	11	0	0
24	6.67	31	5	0	0
25	5.67	21	5.33	0	0
26	5.67	25.33	4.33	0	0
27	6.33	25	5	0	0
28	9	33.33	17.33	1	0
29	13	58.67	2	2	1
30	5.67	27.33	10	0	0
31	10.67	36.33	15.67	2	1
32	7	28.67	37.67	1	0
33	6.33	18	7	0	0
34	11	31.33	20.33	2	1
35	15	37.67	20.67	2	1
36	7	41.67	14.33	0	0
37	5.33	35	3	0	0
38	8.67	26.33	5	0	0
39	8.67	57.67	19.67	2	1
40	9.67	25.33	5.67	0	0
41	15.33	56	28.67	3	1
42	15.67	56.67	9.33	2	1
43	24.33	49.33	8.33	2	1
44	9	86	15.33	1	0
45	3	15.67	5.67	0	0
46	14	49.33	81.67	3	1
47	13	35.67	6	1	0
48	6	32.33	36.67	1	0
49	2.67	26.67	19.33	1	0
