# Supplementary material for: Towards a machine‐learning assisted diagnosis of psychiatric disorders and their operationalization in preclinical research: Evidence from studies on addiction‐like behaviour in individual rats
Source: Eur J Neurosci. 2022 Nov 1;56(11):6069–83. doi: 10.1111/ejn.15839 (PMC10092243; doi:10.1111/ejn.15839)
Supplement: Supplementary file 2 — Supporting Information [file EJN-56-6069-s006.zip › test16.csv]

	AA	PR	AS	4groups	2groups
0	13.33	39.67	23.33	2	1
1	10.33	44	52.33	2	1
2	10	25.67	12.67	1	0
3	2.67	74	7.33	1	0
4	6.33	49.67	2.33	1	0
5	2	21.67	4	0	0
6	17	43	37.33	2	1
7	6.67	40.67	24.33	1	0
8	5	24	9.33	0	0
9	4.33	15.33	7.67	0	0
10	1.67	45.33	24.67	2	1
11	6.33	25	5	0	0
12	4.67	42	7.67	0	0
13	14.33	46	13	2	1
14	8.67	25.33	4.67	0	0
15	6.67	25.67	5.33	0	0
16	9.67	68	44.33	3	1
17	8.33	42	39	1	0
18	9.33	27	9	0	0
19	10.67	38	11.67	1	0
20	9.67	49	5.33	2	1
21	7.33	19.67	10	0	0
22	3.33	53.67	3.67	1	0
23	11.67	54.67	10.33	2	1
24	5.67	22.33	38.67	1	0
25	15.67	63.33	19	3	1
26	4.67	23.33	20.67	1	0
27	6.67	28	6	0	0
28	8.67	54.33	20.33	2	1
29	5.67	27.33	10	0	0
30	3.33	22.33	3.67	0	0
31	1	16	10.67	0	0
32	15.33	56	28.67	3	1
33	11.67	33	5	1	0
34	6.67	31	5	0	0
35	13	35.67	6	1	0
36	15.67	56.67	9.33	2	1
37	17.67	38.33	18.33	2	1
38	2.33	38	5.67	0	0
39	7.67	46.33	8.33	1	0
40	5.67	25.33	4.33	0	0
41	4	72.33	14.67	2	1
42	3.67	46.33	4.67	1	0
43	2	27.67	16	1	0
44	5.33	39.67	11.33	0	0
45	9	86	15.33	2	1
46	2.67	17.33	6.67	0	0
47	24.33	49.33	8.33	2	1
48	5.67	21	5.33	0	0
49	18	42.67	19	2	1
