# Supplementary material for: Towards a machine‐learning assisted diagnosis of psychiatric disorders and their operationalization in preclinical research: Evidence from studies on addiction‐like behaviour in individual rats
Source: Eur J Neurosci. 2022 Nov 1;56(11):6069–83. doi: 10.1111/ejn.15839 (PMC10092243; doi:10.1111/ejn.15839)
Supplement: Supplementary file 2 — Supporting Information [file EJN-56-6069-s006.zip › test17.csv]

	AA	PR	AS	4groups	2groups
0	9.33	28	9	0	0
1	13	58.67	2	2	1
2	3.33	22.33	3.67	0	0
3	15.67	63.33	19	3	1
4	17	52	37	3	1
5	7	41.67	14.33	2	1
6	13	35.67	6	1	0
7	10.33	37.67	4	1	0
8	1.67	23.67	8.33	0	0
9	16	53.33	10.67	2	1
10	5.33	61	20	2	1
11	14.33	46	13	3	1
12	6	19.67	8.67	0	0
13	15.67	56.67	9.33	2	1
14	8.33	21.33	5	0	0
15	9	17.67	12.33	0	0
16	9.33	89	44.33	2	1
17	6.33	18	7	0	0
18	6	16	6.33	0	0
19	5.33	32.67	6	0	0
20	9	40.33	5	1	0
21	17	37.33	22.67	2	1
22	9	86	15.33	2	1
23	10.33	30	21	2	1
24	5.33	39.67	11.33	1	0
25	7.33	27	14.33	1	0
26	6.67	25.67	5.33	0	0
27	11.67	33	5	1	0
28	5.67	27.33	10	0	0
29	17.67	38.33	18.33	2	1
30	6.67	40.67	24.33	2	1
31	4	13.67	6.67	0	0
32	8.33	40.33	50.67	2	1
33	5.67	21	5.33	0	0
34	3.67	17.33	2.67	0	0
35	3.33	12.67	11	0	0
36	1.33	12.33	6	0	0
37	10.33	24.67	5	1	0
38	5.67	30.33	10.67	0	0
39	9	35	21.67	1	0
40	8	17.67	6.33	0	0
41	17	43	37.33	3	1
42	6.67	31	5	0	0
43	10.67	42	15.67	3	1
44	5.67	25.33	4.33	0	0
45	24.33	49.33	8.33	2	1
46	4.33	22.33	17.67	1	0
47	4.67	25	6.33	0	0
48	10	31	6	1	0
49	6	15.33	3.67	0	0
