# Supplementary material for: Towards a machine‐learning assisted diagnosis of psychiatric disorders and their operationalization in preclinical research: Evidence from studies on addiction‐like behaviour in individual rats
Source: Eur J Neurosci. 2022 Nov 1;56(11):6069–83. doi: 10.1111/ejn.15839 (PMC10092243; doi:10.1111/ejn.15839)
Supplement: Supplementary file 2 — Supporting Information [file EJN-56-6069-s006.zip › test18.csv]

	AA	PR	AS	4groups	2groups
0	3.67	17.33	2.67	0	0
1	17.67	38.33	18.33	3	1
2	1.67	23.67	8.33	0	0
3	4.33	28.67	8	0	0
4	10.67	45.33	26	3	1
5	16.67	45	10.67	2	1
6	8.67	54.33	20.33	2	1
7	9.67	35.33	27	2	1
8	3.67	31	3.67	0	0
9	10.67	38	11.67	1	0
10	5.33	61	20	2	1
11	3.33	32	13	0	0
12	8	16	5.67	0	0
13	11.67	54.67	10.33	2	1
14	11	44.33	30.67	3	1
15	13.33	39.67	23.33	3	1
16	2.33	23.67	3.33	0	0
17	1.33	16.33	5.33	0	0
18	3.33	28.33	6	0	0
19	8.33	40.33	50.67	2	1
20	19.67	43.67	22.33	3	1
21	9	86	15.33	3	1
22	14.33	53	24	3	1
23	11	51.67	14	3	1
24	9	45	21.67	3	1
25	6.67	31	5	0	0
26	2	21.67	4	0	0
27	5.67	27.33	10	0	0
28	5.67	25.33	4.33	0	0
29	6.33	18	7	0	0
30	6	16	6.33	0	0
31	4.67	19.67	6.33	0	0
32	9.33	37	4	1	0
33	3.33	22.33	3.67	0	0
34	4	18.67	6.33	0	0
35	7.67	25.67	10.67	0	0
36	10.33	22.33	3.33	1	0
37	6.67	28	6	0	0
38	1.33	12.33	6	0	0
39	1.67	18	3	0	0
40	8	28	4.67	0	0
41	5	44.67	29.33	2	1
42	8	17.67	6.33	0	0
43	9.33	40.33	7.67	2	1
44	5.33	22.33	17	1	0
45	4.67	23.33	20.67	1	0
46	2.67	17.33	6.67	0	0
47	3.67	46.33	4.67	1	0
48	7	28.67	37.67	1	0
49	9.67	37.67	11	1	0
