# Supplementary material for: Towards a machine‐learning assisted diagnosis of psychiatric disorders and their operationalization in preclinical research: Evidence from studies on addiction‐like behaviour in individual rats
Source: Eur J Neurosci. 2022 Nov 1;56(11):6069–83. doi: 10.1111/ejn.15839 (PMC10092243; doi:10.1111/ejn.15839)
Supplement: Supplementary file 2 — Supporting Information [file EJN-56-6069-s006.zip › test19.csv]

	AA	PR	AS	4groups	2groups
0	9.33	40.33	7.67	1	0
1	5.67	25.33	4.33	0	0
2	10	37	8.33	1	0
3	10.33	22.33	3.33	1	0
4	15	37.67	20.67	2	1
5	9.67	68	44.33	2	1
6	14	49.33	81.67	3	1
7	8.33	40.33	50.67	2	1
8	4.33	15.33	7.67	0	0
9	1.33	16.33	5.33	0	0
10	13.33	42.67	17	3	1
11	6	15.33	3.67	0	0
12	13.33	39.67	23.33	2	1
13	10.67	45.33	26	3	1
14	8.67	25.33	4.67	0	0
15	7.33	19.67	10	0	0
16	11.67	54.67	10.33	2	1
17	8.33	28.33	11	0	0
18	9.33	55.67	29.33	2	1
19	8	16	5.67	0	0
20	1.67	23.67	8.33	0	0
21	11.67	33	5	1	0
22	17	43	37.33	3	1
23	1.33	12.33	6	0	0
24	2	24	10	0	0
25	4.67	23.33	20.67	1	0
26	4.67	25	6.33	0	0
27	4.67	42	7.67	1	0
28	9.33	37	4	0	0
29	9	45	21.67	2	1
30	16.67	45	10.67	2	1
31	3.33	53.67	3.67	1	0
32	7	28.67	37.67	1	0
33	9.33	27	9	0	0
34	24.33	49.33	8.33	2	1
35	3.33	28.33	6	0	0
36	9.33	28	9	0	0
37	15.33	54	41.67	3	1
38	10.33	24.67	5	1	0
39	2.67	30.33	4.67	0	0
40	8	17.67	6.33	0	0
41	17	52	37	3	1
42	11	56	9.67	2	1
43	6.33	22.67	8	0	0
44	5.33	61	20	2	1
45	4	30.33	11.67	1	0
46	8	28	4.67	0	0
47	6.67	28	6	0	0
48	11	31.33	20.33	2	1
49	5	24	9.33	0	0
