# Supplementary material for: Towards a machine‐learning assisted diagnosis of psychiatric disorders and their operationalization in preclinical research: Evidence from studies on addiction‐like behaviour in individual rats
Source: Eur J Neurosci. 2022 Nov 1;56(11):6069–83. doi: 10.1111/ejn.15839 (PMC10092243; doi:10.1111/ejn.15839)
Supplement: Supplementary file 2 — Supporting Information [file EJN-56-6069-s006.zip › test20.csv]

	AA	PR	AS	4groups	2groups
0	5	24	9.33	0	0
1	11.67	33	5	1	0
2	19.67	43.67	22.33	3	1
3	8.67	54.33	20.33	2	1
4	10.67	42	15.67	3	1
5	24.33	49.33	8.33	2	1
6	10.67	36.33	15.67	2	1
7	8.67	26.33	5	0	0
8	10.67	27.33	6.33	1	0
9	5.33	35	3	0	0
10	5	32	9.33	0	0
11	4.67	23.33	20.67	1	0
12	3.33	53.67	3.67	1	0
13	7.67	46.33	8.33	1	0
14	17	37.33	22.67	2	1
15	9	33.33	17.33	1	0
16	15.33	56	28.67	3	1
17	8.67	57.67	19.67	2	1
18	9	45	21.67	2	1
19	9.67	37.67	11	1	0
20	10	25.67	12.67	1	0
21	9	86	15.33	1	0
22	4	30.33	11.67	0	0
23	11	31.33	20.33	2	1
24	7	28.67	37.67	1	0
25	3.67	17.33	2.67	0	0
26	4	13.67	6.67	0	0
27	9	35	21.67	1	0
28	1	16	10.67	0	0
29	9	40.33	5	1	0
30	8	17.67	6.33	0	0
31	10.33	22.33	3.33	1	0
32	5.67	27.33	10	0	0
33	6	34	6.33	0	0
34	15.67	56.67	9.33	2	1
35	9.33	27	9	0	0
36	7.33	27	14.33	0	0
37	15.33	54	41.67	3	1
38	5.67	22.33	38.67	1	0
39	9.67	25.33	5.67	1	0
40	6	19.67	8.67	0	0
41	4.67	42	7.67	1	0
42	8.33	40.33	50.67	2	1
43	11	51.67	14	2	1
44	13.33	39.67	23.33	2	1
45	9.33	40.33	7.67	1	0
46	5.67	21	5.33	0	0
47	3.67	46.33	4.67	1	0
48	16	53.33	10.67	2	1
49	2.33	14.33	4	0	0
