# Supplementary material for: Towards a machine‐learning assisted diagnosis of psychiatric disorders and their operationalization in preclinical research: Evidence from studies on addiction‐like behaviour in individual rats
Source: Eur J Neurosci. 2022 Nov 1;56(11):6069–83. doi: 10.1111/ejn.15839 (PMC10092243; doi:10.1111/ejn.15839)
Supplement: Supplementary file 2 — Supporting Information [file EJN-56-6069-s006.zip › test21.csv]

	AA	PR	AS	4groups	2groups
0	17.67	38.33	18.33	1	0
1	2.33	14.33	4	0	0
2	9.67	68	44.33	3	1
3	8.67	26.33	5	0	0
4	8	17.67	6.33	0	0
5	17	43	37.33	3	1
6	11	31.33	20.33	2	1
7	2	24	10	0	0
8	8.33	42	39	2	1
9	9	17.67	12.33	0	0
10	3.67	17.33	2.67	0	0
11	10.33	22.33	3.33	1	0
12	10.67	36.33	15.67	1	0
13	10.33	37.67	4	1	0
14	6	15.33	3.67	0	0
15	2.67	74	7.33	1	0
16	3	15.67	5.67	0	0
17	11.67	33	5	1	0
18	8.33	28.33	11	0	0
19	4.67	25	6.33	0	0
20	14.33	53	24	3	1
21	5	44.67	29.33	2	1
22	18	42.67	19	3	1
23	19.67	43.67	22.33	3	1
24	7.33	19.67	10	0	0
25	1.67	45.33	24.67	2	1
26	7.67	25.67	10.67	0	0
27	2	21.67	4	0	0
28	10.67	38	11.67	1	0
29	2.67	26.67	19.33	1	0
30	9.67	35.33	27	2	1
31	4	72.33	14.67	1	0
32	4.33	22.33	17.67	0	0
33	6	34	6.33	0	0
34	17	52	37	3	1
35	3.33	32	13	0	0
36	7.33	27	14.33	0	0
37	9	45	21.67	2	1
38	9.33	89	44.33	2	1
39	4	18.67	6.33	0	0
40	9	86	15.33	1	0
41	6.67	28	6	0	0
42	16	53.33	10.67	2	1
43	3.33	12.67	11	0	0
44	2.67	17.33	6.67	0	0
45	6	32.33	36.67	1	0
46	8.33	40.33	50.67	1	0
47	15.33	56	28.67	3	1
48	2	27.67	16	0	0
49	15.67	56.67	9.33	2	1
