# Supplementary material for: Towards a machine‐learning assisted diagnosis of psychiatric disorders and their operationalization in preclinical research: Evidence from studies on addiction‐like behaviour in individual rats
Source: Eur J Neurosci. 2022 Nov 1;56(11):6069–83. doi: 10.1111/ejn.15839 (PMC10092243; doi:10.1111/ejn.15839)
Supplement: Supplementary file 2 — Supporting Information [file EJN-56-6069-s006.zip › test22.csv]

	AA	PR	AS	4groups	2groups
37	8.33	40.33	50.67	1	0
35	8.33	42	39	1	0
29	17	52	37	3	1
22	6	32.33	36.67	1	0
8	9.33	55.67	29.33	2	1
31	4	47.67	26.33	2	1
30	10.67	45.33	26	3	1
41	13.33	39.67	23.33	2	1
16	10.33	30	21	2	1
5	4.67	23.33	20.67	1	0
26	8.67	54.33	20.33	2	1
28	2.67	26.67	19.33	1	0
17	15.67	63.33	19	3	1
23	17.67	38.33	18.33	2	1
38	5.33	22.33	17	1	0
0	13.33	55	15.67	3	1
15	4	72.33	14.67	2	1
1	4.67	19.67	6.33	0	0
40	10	25.67	12.67	1	0
46	16	53.33	10.67	2	1
2	3.33	32	13	0	0
3	5	30.67	7	0	0
13	11.67	54.67	10.33	2	1
7	3	15.67	5.67	0	0
11	8	17.67	6.33	0	0
14	8	28	4.67	0	0
19	1.33	12.33	6	0	0
32	24.33	49.33	8.33	2	1
9	7.67	46.33	8.33	1	0
33	10	37	8.33	1	0
20	6	34	6.33	0	0
21	2.67	17.33	6.67	0	0
44	2.67	74	7.33	1	0
24	4.67	25	6.33	0	0
25	9.33	40.33	7.67	0	0
27	5	32	9.33	0	0
39	10.67	27.33	6.33	1	0
34	6	19.67	8.67	0	0
42	9.33	28	9	0	0
43	7.33	19.67	10	0	0
6	10	31	6	1	0
47	1	16	10.67	0	0
12	9.67	25.33	5.67	1	0
48	4.33	28.67	8	0	0
36	9.67	49	5.33	2	1
10	6.67	44	5	1	0
49	5.67	30.33	10.67	0	0
18	3.33	53.67	3.67	1	0
45	10.33	22.33	3.33	1	0
4	6.33	49.67	2.33	1	0
