# Supplementary material for: Towards a machine‐learning assisted diagnosis of psychiatric disorders and their operationalization in preclinical research: Evidence from studies on addiction‐like behaviour in individual rats
Source: Eur J Neurosci. 2022 Nov 1;56(11):6069–83. doi: 10.1111/ejn.15839 (PMC10092243; doi:10.1111/ejn.15839)
Supplement: Supplementary file 2 — Supporting Information [file EJN-56-6069-s006.zip › test23.csv]

	AA	PR	AS	4groups	2groups
0	5.33	22.33	17	1	0
1	10.33	24.67	5	1	0
2	10.67	42	15.67	3	1
3	11.67	37.67	3.67	1	0
4	16	53.33	10.67	2	1
5	16	49.33	7.67	2	1
6	8	16	5.67	0	0
7	8.67	25.33	4.67	0	0
8	11	31.33	20.33	2	1
9	9.33	55.67	29.33	2	1
10	11.67	33	5	1	0
11	10.67	45.33	26	3	1
12	3.67	31	3.67	0	0
13	9	17.67	12.33	0	0
14	13.33	55	15.67	3	1
15	9	40.33	5	1	0
16	5.67	22.33	38.67	1	0
17	6.33	49.67	2.33	1	0
18	2.67	30.33	4.67	0	0
19	17	37.33	22.67	2	1
20	4.67	19.67	6.33	0	0
21	2	21.67	4	0	0
22	6	34	6.33	0	0
23	9.33	40.33	7.67	1	0
24	6.33	22.67	8	0	0
25	2.33	23.67	3.33	0	0
26	2.33	14.33	4	0	0
27	17	52	37	3	1
28	17	43	37.33	3	1
29	10.33	30	21	2	1
30	14.33	46	13	2	1
31	13.33	42.67	17	3	1
32	9.33	28	9	0	0
33	9	33.33	17.33	1	0
34	9.67	68	44.33	2	1
35	5.67	21	5.33	0	0
36	3.33	32	13	0	0
37	3.67	14	9	0	0
38	8	17.67	6.33	0	0
39	6	16	6.33	0	0
40	6.67	44	5	1	0
41	16.67	45	10.67	2	1
42	3.67	17.33	2.67	0	0
43	5	24	9.33	0	0
44	10.67	38	11.67	1	0
45	5	30.67	7	0	0
46	9.33	27	9	0	0
47	4	72.33	14.67	2	1
48	9	35	21.67	1	0
49	15.67	63.33	19	3	1
