# Supplementary material for: Towards a machine‐learning assisted diagnosis of psychiatric disorders and their operationalization in preclinical research: Evidence from studies on addiction‐like behaviour in individual rats
Source: Eur J Neurosci. 2022 Nov 1;56(11):6069–83. doi: 10.1111/ejn.15839 (PMC10092243; doi:10.1111/ejn.15839)
Supplement: Supplementary file 2 — Supporting Information [file EJN-56-6069-s006.zip › test24.csv]

	AA	PR	AS	4groups	2groups
0	2.33	38	5.67	0	0
1	9	45	21.67	3	1
2	9.67	37.67	11	1	0
3	13.33	42.67	17	3	1
4	1.33	16.33	5.33	0	0
5	15.67	56.67	9.33	2	1
6	6.67	31	5	0	0
7	7	28.67	37.67	1	0
8	6.67	40.67	24.33	2	1
9	6.33	25	5	0	0
10	10.67	45.33	26	3	1
11	9	17.67	12.33	1	0
12	8.33	42	39	2	1
13	4	30.33	11.67	0	0
14	5.33	61	20	2	1
15	8.33	28.33	11	0	0
16	8	32	14.67	1	0
17	4	47.67	26.33	2	1
18	1	16	10.67	0	0
19	6.67	44	5	1	0
20	5.67	25.33	4.33	0	0
21	6.33	22.67	8	0	0
22	2.67	30.33	4.67	0	0
23	5.67	22.33	38.67	1	0
24	6.67	28	6	0	0
25	15.33	54	41.67	3	1
26	10.67	27.33	6.33	1	0
27	8.67	25.33	4.67	0	0
28	3.67	46.33	4.67	1	0
29	11.67	54.67	10.33	2	1
30	13	58.67	2	2	1
31	2.33	23.67	3.33	0	0
32	2.67	74	7.33	1	0
33	17.67	38.33	18.33	2	1
34	9	40.33	5	1	0
35	16	53.33	10.67	2	1
36	14.33	46	13	2	1
37	13	35.67	6	1	0
38	6.67	25.67	5.33	0	0
39	8.67	57.67	19.67	2	1
40	8	17.67	6.33	0	0
41	6	34.33	5.33	0	0
42	4.67	39	1.67	0	0
43	11	31.33	20.33	2	1
44	10.33	30	21	2	1
45	2.67	17.33	6.67	0	0
46	10.33	22.33	3.33	1	0
47	8.33	40.33	50.67	1	0
48	7.67	25.67	10.67	0	0
49	5	30	24.33	1	0
