# Supplementary material for: Towards a machine‐learning assisted diagnosis of psychiatric disorders and their operationalization in preclinical research: Evidence from studies on addiction‐like behaviour in individual rats
Source: Eur J Neurosci. 2022 Nov 1;56(11):6069–83. doi: 10.1111/ejn.15839 (PMC10092243; doi:10.1111/ejn.15839)
Supplement: Supplementary file 2 — Supporting Information [file EJN-56-6069-s006.zip › test25.csv]

	AA	PR	AS	4groups	2groups
0	17	37.33	22.67	2	1
1	7	28.67	37.67	1	0
2	4.33	22.33	17.67	1	0
3	7.33	27	14.33	0	0
4	1.67	18	3	0	0
5	11	51.67	14	2	1
6	7	41.67	14.33	1	0
7	7.33	19.67	10	0	0
8	3.67	17.33	2.67	0	0
9	3.67	14	9	0	0
10	8.67	26.33	5	0	0
11	4	47.67	26.33	2	1
12	8.33	42	39	2	1
13	9	40.33	5	1	0
14	3.33	28.33	6	0	0
15	8.67	57.67	19.67	2	1
16	10.33	24.67	5	1	0
17	5.33	22.33	17	0	0
18	9.33	55.67	29.33	3	1
19	4.33	15.33	7.67	0	0
20	11	56	9.67	2	1
21	15.67	63.33	19	3	1
22	5.33	39.67	11.33	0	0
23	11	31.33	20.33	2	1
24	9	35	21.67	1	0
25	10.33	37.67	4	1	0
26	10.33	30	21	2	1
27	9	33.33	17.33	1	0
28	6.67	44	5	1	0
29	9.67	35.33	27	2	1
30	3.33	32	13	0	0
31	16	53.33	10.67	2	1
32	2.67	30.33	4.67	0	0
33	4.33	28.67	8	0	0
34	4.67	19.67	6.33	0	0
35	16	49.33	7.67	2	1
36	2	27.67	16	0	0
37	7.67	25.67	10.67	0	0
38	6	15.33	3.67	0	0
39	7.67	46.33	8.33	1	0
40	9.33	28	9	1	0
41	5.67	27.33	10	0	0
42	14	49.33	81.67	3	1
43	5	30	24.33	1	0
44	3	15.67	5.67	0	0
45	13.33	55	15.67	2	1
46	11	44.33	30.67	3	1
47	13	58.67	2	2	1
48	15	37.67	20.67	2	1
49	2	24	10	0	0
