# Supplementary material for: Towards a machine‐learning assisted diagnosis of psychiatric disorders and their operationalization in preclinical research: Evidence from studies on addiction‐like behaviour in individual rats
Source: Eur J Neurosci. 2022 Nov 1;56(11):6069–83. doi: 10.1111/ejn.15839 (PMC10092243; doi:10.1111/ejn.15839)
Supplement: Supplementary file 2 — Supporting Information [file EJN-56-6069-s006.zip › test26.csv]

	AA	PR	AS	4groups	2groups
0	10	31	6	1	0
1	24.33	49.33	8.33	2	1
2	4	47.67	26.33	2	1
3	8.67	26.33	5	0	0
4	8.67	25.33	4.67	0	0
5	1.67	45.33	24.67	2	1
6	11	31.33	20.33	2	1
7	4	72.33	14.67	1	0
8	2.67	30.33	4.67	0	0
9	8	32	14.67	0	0
10	8	28	4.67	0	0
11	17	43	37.33	3	1
12	1.67	23.67	8.33	0	0
13	10.67	45.33	26	3	1
14	10.67	42	15.67	3	1
15	9.33	40.33	7.67	1	0
16	16	53.33	10.67	2	1
17	3.67	14	9	0	0
18	10.33	24.67	5	1	0
19	15.33	54	41.67	3	1
20	8	16	5.67	0	0
21	6.33	22.67	8	0	0
22	6.33	18	7	0	0
23	10.67	27.33	6.33	1	0
24	1	16	10.67	0	0
25	9.33	27	9	0	0
26	3.33	12.67	11	0	0
27	8.33	28.33	11	0	0
28	8.33	42	39	2	1
29	6.33	25	5	0	0
30	10.67	38	11.67	1	0
31	17.67	38.33	18.33	3	1
32	7	28.67	37.67	1	0
33	5.33	22.33	17	1	0
34	6.67	40.67	24.33	2	1
35	14	49.33	81.67	3	1
36	5.67	21	5.33	0	0
37	5.33	39.67	11.33	1	0
38	15.33	56	28.67	3	1
39	2.67	26.67	19.33	1	0
40	13	35.67	6	1	0
41	4.33	15.33	7.67	0	0
42	8	17.67	6.33	0	0
43	2	24	10	0	0
44	1.67	18	3	0	0
45	6	32.33	36.67	1	0
46	4.67	42	7.67	1	0
47	10.67	36.33	15.67	2	1
48	4	30.33	11.67	0	0
49	10	25.67	12.67	1	0
