# Supplementary material for: Towards a machine‐learning assisted diagnosis of psychiatric disorders and their operationalization in preclinical research: Evidence from studies on addiction‐like behaviour in individual rats
Source: Eur J Neurosci. 2022 Nov 1;56(11):6069–83. doi: 10.1111/ejn.15839 (PMC10092243; doi:10.1111/ejn.15839)
Supplement: Supplementary file 2 — Supporting Information [file EJN-56-6069-s006.zip › test27.csv]

	AA	PR	AS	4groups	2groups
0	6.33	18	7	0	0
1	6	32.33	36.67	1	0
2	1.67	18	3	0	0
3	10.33	37.67	4	2	1
4	10.33	22.33	3.33	1	0
5	19.67	43.67	22.33	3	1
6	18	45.33	42	3	1
7	4.67	19.67	6.33	0	0
8	2.67	74	7.33	1	0
9	8.67	26.33	5	0	0
10	4.33	15.33	7.67	0	0
11	9	40.33	5	1	0
12	5	24	9.33	0	0
13	10	37	8.33	1	0
14	8.67	57.67	19.67	2	1
15	10.33	30	21	2	1
16	14.33	46	13	3	1
17	6.67	44	5	1	0
18	6.33	25	5	0	0
19	1.33	16.33	5.33	0	0
20	11	51.67	14	3	1
21	5.33	35	3	0	0
22	6	19.67	8.67	0	0
23	11	31.33	20.33	2	1
24	3.33	22.33	3.67	0	0
25	9.33	27	9	1	0
26	17.67	38.33	18.33	3	1
27	3.67	46.33	4.67	1	0
28	8.67	54.33	20.33	2	1
29	9	33.33	17.33	1	0
30	14.33	53	24	3	1
31	7.67	25.67	10.67	0	0
32	4	30.33	11.67	0	0
33	3.33	12.67	11	0	0
34	10	31	6	1	0
35	9.33	89	44.33	3	1
36	4.67	23.33	20.67	1	0
37	5	30.67	7	0	0
38	9.33	37	4	1	0
39	10.67	45.33	26	3	1
40	3.33	28.33	6	0	0
41	8	32	14.67	1	0
42	4.33	22.33	17.67	1	0
43	10.33	24.67	5	1	0
44	6	34.33	5.33	0	0
45	13	58.67	2	2	1
46	5.67	25.33	4.33	0	0
47	9.67	25.33	5.67	1	0
48	6.33	49.67	2.33	1	0
49	8	28	4.67	0	0
