# Supplementary material for: Towards a machine‐learning assisted diagnosis of psychiatric disorders and their operationalization in preclinical research: Evidence from studies on addiction‐like behaviour in individual rats
Source: Eur J Neurosci. 2022 Nov 1;56(11):6069–83. doi: 10.1111/ejn.15839 (PMC10092243; doi:10.1111/ejn.15839)
Supplement: Supplementary file 2 — Supporting Information [file EJN-56-6069-s006.zip › test28.csv]

	AA	PR	AS	4groups	2groups
0	16.67	45	10.67	2	1
1	4.67	42	7.67	0	0
2	3.67	17.33	2.67	0	0
3	8.33	28.33	11	0	0
4	9	45	21.67	3	1
5	3.67	14	9	0	0
6	1.67	18	3	0	0
7	5.33	39.67	11.33	0	0
8	13.33	42.67	17	2	1
9	7.67	46.33	8.33	1	0
10	4	18.67	6.33	0	0
11	4.67	39	1.67	0	0
12	10	25.67	12.67	1	0
13	5.67	22.33	38.67	1	0
14	9.67	25.33	5.67	1	0
15	6.67	31	5	0	0
16	6.67	44	5	1	0
17	2.67	26.67	19.33	1	0
18	5	32	9.33	0	0
19	5	44.67	29.33	2	1
20	5.67	27.33	10	0	0
21	6	32.33	36.67	1	0
22	6.67	25.67	5.33	0	0
23	4.33	22.33	17.67	1	0
24	11.67	33	5	1	0
25	3.67	46.33	4.67	1	0
26	1.33	16.33	5.33	0	0
27	6.67	28	6	0	0
28	14.33	46	13	2	1
29	16	49.33	7.67	2	1
30	8.67	26.33	5	0	0
31	5.33	61	20	2	1
32	17.67	38.33	18.33	2	1
33	15	37.67	20.67	2	1
34	2.67	74	7.33	1	0
35	17	43	37.33	3	1
36	8	32	14.67	0	0
37	13.33	39.67	23.33	2	1
38	9.33	55.67	29.33	3	1
39	5.33	32.67	6	0	0
40	6.67	44	14.33	1	0
41	15.67	63.33	19	3	1
42	2	24	10	0	0
43	3.33	32	13	0	0
44	15.33	56	28.67	3	1
45	3.33	53.67	3.67	1	0
46	4.67	19.67	6.33	0	0
47	9	33.33	17.33	2	1
48	10.67	45.33	26	3	1
49	9.33	28	9	1	0
