# Supplementary material for: Towards a machine‐learning assisted diagnosis of psychiatric disorders and their operationalization in preclinical research: Evidence from studies on addiction‐like behaviour in individual rats
Source: Eur J Neurosci. 2022 Nov 1;56(11):6069–83. doi: 10.1111/ejn.15839 (PMC10092243; doi:10.1111/ejn.15839)
Supplement: Supplementary file 2 — Supporting Information [file EJN-56-6069-s006.zip › test29.csv]

	AA	PR	AS	4groups	2groups
0	5	32	9.33	0	0
1	4	30.33	11.67	0	0
2	2	24	10	0	0
3	8.67	25.33	4.67	0	0
4	9.33	40.33	7.67	2	1
5	18	45.33	42	3	1
6	2.33	38	5.67	1	0
7	9.33	27	9	1	0
8	4.33	22.33	17.67	1	0
9	10.67	38	11.67	2	1
10	6	16	6.33	0	0
11	13.33	55	15.67	3	1
12	6.67	25.67	5.33	0	0
13	10.33	24.67	5	1	0
14	5.67	30.33	10.67	0	0
15	4	18.67	6.33	0	0
16	2.33	40.33	45.67	2	1
17	2.67	17.33	6.67	0	0
18	9	40.33	5	1	0
19	5	30	24.33	1	0
20	6.67	28	6	0	0
21	2.67	30.33	4.67	0	0
22	14	49.33	81.67	3	1
23	2	27.67	16	1	0
24	7.33	27	14.33	1	0
25	7	28.67	37.67	1	0
26	15.67	63.33	19	3	1
27	9	86	15.33	2	1
28	10	37	8.33	1	0
29	11.67	54.67	10.33	2	1
30	4.67	23.33	20.67	1	0
31	8	32	14.67	1	0
32	5.33	35	3	0	0
33	17	43	37.33	3	1
34	6	32.33	36.67	1	0
35	6.33	49.67	2.33	1	0
36	8.67	26.33	5	0	0
37	9.67	49	5.33	2	1
38	5.67	21	5.33	0	0
39	16	49.33	7.67	2	1
40	11.67	33	5	1	0
41	15	37.67	20.67	3	1
42	5.67	27.33	10	0	0
43	6.67	31	5	0	0
44	2	21.67	4	0	0
45	10.33	22.33	3.33	1	0
46	10.67	45.33	26	3	1
47	6.33	22.67	8	0	0
48	6.33	18	7	0	0
49	2.33	23.67	3.33	0	0
