# Supplementary material for: Towards a machine‐learning assisted diagnosis of psychiatric disorders and their operationalization in preclinical research: Evidence from studies on addiction‐like behaviour in individual rats
Source: Eur J Neurosci. 2022 Nov 1;56(11):6069–83. doi: 10.1111/ejn.15839 (PMC10092243; doi:10.1111/ejn.15839)
Supplement: Supplementary file 2 — Supporting Information [file EJN-56-6069-s006.zip › test30.csv]

	AA	PR	AS	4groups	2groups
0	11	31.33	20.33	2	1
1	5.67	21	5.33	0	0
2	11.67	37.67	3.67	1	0
3	4	18.67	6.33	0	0
4	9.33	37	4	1	0
5	1.67	23.67	8.33	0	0
6	14.33	53	24	3	1
7	3.33	22.33	3.67	0	0
8	19.67	43.67	22.33	3	1
9	2.33	38	5.67	1	0
10	9.33	89	44.33	3	1
11	8	32	14.67	1	0
12	3.67	14	9	0	0
13	15.67	63.33	19	3	1
14	14	49.33	81.67	3	1
15	3.33	12.67	11	0	0
16	10.33	44	52.33	3	1
17	15.33	54	41.67	3	1
18	16.67	45	10.67	2	1
19	7	28.67	37.67	1	0
20	9	40.33	5	1	0
21	7.33	19.67	10	0	0
22	5.67	27.33	10	0	0
23	7.67	46.33	8.33	1	0
24	1.33	16.33	5.33	0	0
25	5.33	32.67	6	0	0
26	4.33	22.33	17.67	1	0
27	6.67	28	6	0	0
28	9.33	40.33	7.67	2	1
29	10.67	38	11.67	2	1
30	5.33	22.33	17	1	0
31	3.67	17.33	2.67	0	0
32	5.67	25.33	4.33	0	0
33	7	41.67	14.33	1	0
34	2.33	40.33	45.67	2	1
35	2.67	17.33	6.67	0	0
36	4	13.67	6.67	0	0
37	8.67	25.33	4.67	0	0
38	5.67	30.33	10.67	0	0
39	8.67	54.33	20.33	2	1
40	10.67	36.33	15.67	2	1
41	1.67	18	3	0	0
42	8.33	28.33	11	0	0
43	2	27.67	16	1	0
44	4	30.33	11.67	0	0
45	13.33	42.67	17	3	1
46	4.33	15.33	7.67	0	0
47	11.67	33	5	1	0
48	24.33	49.33	8.33	2	1
49	10.33	22.33	3.33	1	0
