# Supplementary material for: Towards a machine‐learning assisted diagnosis of psychiatric disorders and their operationalization in preclinical research: Evidence from studies on addiction‐like behaviour in individual rats
Source: Eur J Neurosci. 2022 Nov 1;56(11):6069–83. doi: 10.1111/ejn.15839 (PMC10092243; doi:10.1111/ejn.15839)
Supplement: Supplementary file 2 — Supporting Information [file EJN-56-6069-s006.zip › test31.csv]

	AA	PR	AS	4groups	2groups
0	5.33	39.67	11.33	1	0
1	5.33	32.67	6	0	0
2	5	24	9.33	0	0
3	1.33	12.33	6	0	0
4	5.67	25.33	4.33	0	0
5	2	21.67	4	0	0
6	14.33	53	24	3	1
7	8	17.67	6.33	0	0
8	4.67	39	1.67	0	0
9	8.67	26.33	5	0	0
10	4.67	42	7.67	1	0
11	7.33	27	14.33	1	0
12	3	15.67	5.67	0	0
13	15.33	56	28.67	3	1
14	10.33	37.67	4	1	0
15	18	42.67	19	3	1
16	7	28.67	37.67	1	0
17	13	58.67	2	2	1
18	9	45	21.67	2	1
19	14	49.33	81.67	3	1
20	4.67	19.67	6.33	0	0
21	6	16	6.33	0	0
22	8	28	4.67	0	0
23	1.67	18	3	0	0
24	1.67	23.67	8.33	0	0
25	9.33	40.33	7.67	2	1
26	10	31	6	1	0
27	13.33	42.67	17	3	1
28	3.33	32	13	1	0
29	13	35.67	6	1	0
30	8.33	28.33	11	0	0
31	2.33	23.67	3.33	0	0
32	11	56	9.67	2	1
33	18	45.33	42	3	1
34	3.67	14	9	0	0
35	6	32.33	36.67	1	0
36	9.33	55.67	29.33	3	1
37	3.67	31	3.67	0	0
38	5.33	22.33	17	1	0
39	19.67	43.67	22.33	3	1
40	9	17.67	12.33	0	0
41	5	30.67	7	0	0
42	4	72.33	14.67	2	1
43	5.67	27.33	10	0	0
44	11.67	33	5	1	0
45	5	44.67	29.33	2	1
46	6.67	31	5	0	0
47	11	44.33	30.67	3	1
48	6	19.67	8.67	0	0
49	10.33	24.67	5	1	0
