# Supplementary material for: Towards a machine‐learning assisted diagnosis of psychiatric disorders and their operationalization in preclinical research: Evidence from studies on addiction‐like behaviour in individual rats
Source: Eur J Neurosci. 2022 Nov 1;56(11):6069–83. doi: 10.1111/ejn.15839 (PMC10092243; doi:10.1111/ejn.15839)
Supplement: Supplementary file 2 — Supporting Information [file EJN-56-6069-s006.zip › test32.csv]

	AA	PR	AS	4groups	2groups
0	6	19.67	8.67	0	0
1	6	34.33	5.33	0	0
2	8.33	42	39	2	1
3	13.33	39.67	23.33	3	1
4	4.67	42	7.67	1	0
5	4	72.33	14.67	1	0
6	6	15.33	3.67	0	0
7	9	35	21.67	1	0
8	7.33	27	14.33	0	0
9	8.67	26.33	5	0	0
10	4.67	23.33	20.67	1	0
11	4.67	19.67	6.33	0	0
12	1.67	45.33	24.67	2	1
13	10.67	42	15.67	3	1
14	5	32	9.33	0	0
15	16	53.33	10.67	2	1
16	5.33	39.67	11.33	1	0
17	14.33	53	24	3	1
18	10.33	30	21	2	1
19	13.33	55	15.67	3	1
20	2.33	14.33	4	0	0
21	2.33	38	5.67	0	0
22	3	15.67	5.67	0	0
23	5.33	35	3	0	0
24	15.33	56	28.67	3	1
25	8	17.67	6.33	0	0
26	9.33	28	9	1	0
27	6.33	22.67	8	0	0
28	15	37.67	20.67	2	1
29	9.67	49	5.33	2	1
30	11	56	9.67	2	1
31	9.33	89	44.33	3	1
32	9.67	35.33	27	2	1
33	5.33	61	20	2	1
34	4	13.67	6.67	0	0
35	6	34	6.33	0	0
36	6	32.33	36.67	1	0
37	5	30.67	7	0	0
38	8.67	25.33	4.67	0	0
39	1.33	12.33	6	0	0
40	4.67	39	1.67	0	0
41	3.67	31	3.67	0	0
42	11	44.33	30.67	3	1
43	10.67	36.33	15.67	2	1
44	5.67	21	5.33	0	0
45	10.33	37.67	4	1	0
46	11.67	33	5	1	0
47	3.33	12.67	11	0	0
48	6.33	49.67	2.33	1	0
49	3.67	46.33	4.67	1	0
