# Supplementary material for: Towards a machine‐learning assisted diagnosis of psychiatric disorders and their operationalization in preclinical research: Evidence from studies on addiction‐like behaviour in individual rats
Source: Eur J Neurosci. 2022 Nov 1;56(11):6069–83. doi: 10.1111/ejn.15839 (PMC10092243; doi:10.1111/ejn.15839)
Supplement: Supplementary file 2 — Supporting Information [file EJN-56-6069-s006.zip › test33.csv]

	AA	PR	AS	4groups	2groups
0	1.33	12.33	6	0	0
1	11	51.67	14	3	1
2	6.67	40.67	24.33	2	1
3	3.33	32	13	1	0
4	4.67	42	7.67	1	0
5	6	16	6.33	0	0
6	16.67	45	10.67	2	1
7	2.33	23.67	3.33	0	0
8	8.67	25.33	4.67	0	0
9	6.67	44	5	1	0
10	10.67	36.33	15.67	2	1
11	9.33	89	44.33	3	1
12	6.67	28	6	0	0
13	6.33	49.67	2.33	1	0
14	2.67	17.33	6.67	0	0
15	19.67	43.67	22.33	3	1
16	3	15.67	5.67	0	0
17	15	37.67	20.67	2	1
18	13.33	39.67	23.33	2	1
19	10.33	24.67	5	1	0
20	14.33	46	13	3	1
21	8	16	5.67	0	0
22	1	16	10.67	0	0
23	5.33	35	3	0	0
24	3.33	53.67	3.67	1	0
25	17	52	37	3	1
26	18	45.33	42	3	1
27	5.67	30.33	10.67	0	0
28	5	32	9.33	0	0
29	9	86	15.33	2	1
30	4.33	15.33	7.67	0	0
31	10	31	6	1	0
32	2	24	10	0	0
33	4.67	19.67	6.33	0	0
34	6.33	22.67	8	0	0
35	3.33	22.33	3.67	0	0
36	4	18.67	6.33	0	0
37	8	17.67	6.33	0	0
38	3.67	14	9	0	0
39	9	35	21.67	1	0
40	10.67	38	11.67	2	1
41	17.67	38.33	18.33	2	1
42	3.33	12.67	11	1	0
43	9.33	40.33	7.67	2	1
44	3.33	28.33	6	0	0
45	4	13.67	6.67	0	0
46	15.67	56.67	9.33	2	1
47	4	72.33	14.67	2	1
48	9.67	49	5.33	2	1
49	8.67	26.33	5	0	0
