# Supplementary material for: Towards a machine‐learning assisted diagnosis of psychiatric disorders and their operationalization in preclinical research: Evidence from studies on addiction‐like behaviour in individual rats
Source: Eur J Neurosci. 2022 Nov 1;56(11):6069–83. doi: 10.1111/ejn.15839 (PMC10092243; doi:10.1111/ejn.15839)
Supplement: Supplementary file 2 — Supporting Information [file EJN-56-6069-s006.zip › test34.csv]

	AA	PR	AS	4groups	2groups
0	3.33	12.67	11	0	0
1	9	86	15.33	1	0
2	15	37.67	20.67	2	1
3	1.67	45.33	24.67	2	1
4	3	15.67	5.67	0	0
5	6	19.67	8.67	0	0
6	13.33	55	15.67	3	1
7	10.33	44	52.33	2	1
8	10	31	6	0	0
9	10.67	42	15.67	3	1
10	5.33	35	3	0	0
11	13	58.67	2	2	1
12	9.67	68	44.33	2	1
13	9.33	37	4	0	0
14	11	44.33	30.67	3	1
15	4.33	15.33	7.67	0	0
16	8.33	42	39	2	1
17	7.67	25.67	10.67	0	0
18	16	49.33	7.67	2	1
19	17	52	37	3	1
20	11.67	37.67	3.67	1	0
21	11	51.67	14	2	1
22	10	25.67	12.67	0	0
23	10.67	27.33	6.33	1	0
24	6	34	6.33	0	0
25	3.33	32	13	0	0
26	9.33	55.67	29.33	2	1
27	6	34.33	5.33	0	0
28	13.33	39.67	23.33	2	1
29	6.67	25.67	5.33	0	0
30	6.67	44	5	1	0
31	5	30	24.33	1	0
32	5	24	9.33	0	0
33	5.67	22.33	38.67	1	0
34	16.67	45	10.67	2	1
35	17	37.33	22.67	2	1
36	10.67	38	11.67	1	0
37	2	21.67	4	0	0
38	5.33	61	20	2	1
39	10.67	36.33	15.67	1	0
40	8.33	28.33	11	0	0
41	4.33	28.67	8	0	0
42	5	30.67	7	0	0
43	8.33	21.33	5	0	0
44	18	42.67	19	3	1
45	15.67	63.33	19	3	1
46	9.33	28	9	0	0
47	4.67	39	1.67	0	0
48	1.67	23.67	8.33	0	0
49	9.67	35.33	27	1	0
