# Supplementary material for: Towards a machine‐learning assisted diagnosis of psychiatric disorders and their operationalization in preclinical research: Evidence from studies on addiction‐like behaviour in individual rats
Source: Eur J Neurosci. 2022 Nov 1;56(11):6069–83. doi: 10.1111/ejn.15839 (PMC10092243; doi:10.1111/ejn.15839)
Supplement: Supplementary file 2 — Supporting Information [file EJN-56-6069-s006.zip › test35.csv]

	AA	PR	AS	4groups	2groups
0	8	17.67	6.33	0	0
1	6.67	44	14.33	0	0
2	1.67	18	3	0	0
3	7	28.67	37.67	1	0
4	7.67	25.67	10.67	0	0
5	1	16	10.67	0	0
6	5	30.67	7	0	0
7	9.33	55.67	29.33	3	1
8	13	58.67	2	2	1
9	3.67	46.33	4.67	1	0
10	13	35.67	6	1	0
11	5.33	61	20	2	1
12	2.33	23.67	3.33	0	0
13	6.67	44	5	0	0
14	5	30	24.33	1	0
15	16	53.33	10.67	2	1
16	1.67	23.67	8.33	0	0
17	9.33	89	44.33	3	1
18	15.33	56	28.67	3	1
19	3.33	28.33	6	0	0
20	8.67	57.67	19.67	2	1
21	18	45.33	42	3	1
22	10.67	36.33	15.67	1	0
23	10	31	6	1	0
24	8	28	4.67	0	0
25	4	47.67	26.33	2	1
26	13.33	55	15.67	2	1
27	14.33	53	24	3	1
28	10.67	45.33	26	3	1
29	2.33	40.33	45.67	1	0
30	9.67	68	44.33	3	1
31	4.33	22.33	17.67	1	0
32	9.33	27	9	1	0
33	6	34.33	5.33	0	0
34	17	43	37.33	2	1
35	4.67	42	7.67	0	0
36	5.33	35	3	0	0
37	9.67	25.33	5.67	1	0
38	4.67	19.67	6.33	0	0
39	3.33	53.67	3.67	1	0
40	4	13.67	6.67	0	0
41	6	34	6.33	0	0
42	9	35	21.67	1	0
43	10.33	22.33	3.33	1	0
44	11.67	54.67	10.33	2	1
45	8.33	21.33	5	0	0
46	10.33	44	52.33	2	1
47	9	86	15.33	1	0
48	6.33	18	7	0	0
49	6.67	25.67	5.33	0	0
