# Supplementary material for: Towards a machine‐learning assisted diagnosis of psychiatric disorders and their operationalization in preclinical research: Evidence from studies on addiction‐like behaviour in individual rats
Source: Eur J Neurosci. 2022 Nov 1;56(11):6069–83. doi: 10.1111/ejn.15839 (PMC10092243; doi:10.1111/ejn.15839)
Supplement: Supplementary file 2 — Supporting Information [file EJN-56-6069-s006.zip › test36.csv]

	AA	PR	AS	4groups	2groups
0	10	25.67	12.67	1	0
1	3.33	22.33	3.67	0	0
2	10	31	6	1	0
3	2.33	40.33	45.67	2	1
4	9	33.33	17.33	2	1
5	9.67	37.67	11	1	0
6	13.33	39.67	23.33	3	1
7	5.67	22.33	38.67	1	0
8	10.33	30	21	2	1
9	5.33	39.67	11.33	1	0
10	13.33	42.67	17	3	1
11	4.33	28.67	8	0	0
12	8.33	21.33	5	0	0
13	4.33	15.33	7.67	0	0
14	6.67	40.67	24.33	2	1
15	7.67	46.33	8.33	1	0
16	17	37.33	22.67	2	1
17	2.67	74	7.33	1	0
18	8.33	28.33	11	0	0
19	5	30.67	7	0	0
20	6.67	31	5	0	0
21	10.33	24.67	5	1	0
22	3.67	31	3.67	0	0
23	15	37.67	20.67	2	1
24	4	72.33	14.67	2	1
25	4.67	19.67	6.33	0	0
26	7.33	19.67	10	0	0
27	5	32	9.33	0	0
28	1.33	12.33	6	0	0
29	1.67	18	3	0	0
30	13.33	55	15.67	3	1
31	11.67	37.67	3.67	1	0
32	15.33	56	28.67	3	1
33	6.33	18	7	0	0
34	17	43	37.33	3	1
35	9.33	40.33	7.67	2	1
36	5.67	30.33	10.67	0	0
37	2.33	23.67	3.33	0	0
38	5.67	25.33	4.33	0	0
39	6	34	6.33	0	0
40	4	30.33	11.67	0	0
41	9.67	49	5.33	2	1
42	4.67	39	1.67	0	0
43	9	45	21.67	3	1
44	6.67	25.67	5.33	0	0
45	4.67	25	6.33	0	0
46	9	35	21.67	2	1
47	15.67	63.33	19	3	1
48	7	41.67	14.33	2	1
49	6.33	49.67	2.33	1	0
