# Supplementary material for: Towards a machine‐learning assisted diagnosis of psychiatric disorders and their operationalization in preclinical research: Evidence from studies on addiction‐like behaviour in individual rats
Source: Eur J Neurosci. 2022 Nov 1;56(11):6069–83. doi: 10.1111/ejn.15839 (PMC10092243; doi:10.1111/ejn.15839)
Supplement: Supplementary file 2 — Supporting Information [file EJN-56-6069-s006.zip › test37.csv]

	AA	PR	AS	4groups	2groups
0	19.67	43.67	22.33	3	1
1	15	37.67	20.67	2	1
2	1	16	10.67	0	0
3	4.67	25	6.33	0	0
4	3.33	28.33	6	0	0
5	4.33	15.33	7.67	0	0
6	9.33	40.33	7.67	2	1
7	16	53.33	10.67	2	1
8	6.67	44	5	1	0
9	3	15.67	5.67	0	0
10	5.67	21	5.33	0	0
11	9	86	15.33	2	1
12	6.33	22.67	8	0	0
13	6.67	31	5	0	0
14	15.33	56	28.67	3	1
15	6.33	18	7	0	0
16	10.33	30	21	2	1
17	8.67	25.33	4.67	0	0
18	5.67	25.33	4.33	0	0
19	5.33	22.33	17	1	0
20	5.33	39.67	11.33	1	0
21	13.33	55	15.67	3	1
22	2.67	26.67	19.33	1	0
23	7	28.67	37.67	1	0
24	8.33	40.33	50.67	2	1
25	1.33	12.33	6	0	0
26	10.33	24.67	5	1	0
27	13.33	42.67	17	3	1
28	6	15.33	3.67	0	0
29	8	17.67	6.33	0	0
30	11.67	37.67	3.67	1	0
31	5	30.67	7	0	0
32	11	56	9.67	2	1
33	7.67	25.67	10.67	0	0
34	6.67	28	6	0	0
35	3.67	31	3.67	0	0
36	10.67	38	11.67	2	1
37	17	43	37.33	3	1
38	5.33	32.67	6	0	0
39	11.67	33	5	1	0
40	6.67	40.67	24.33	2	1
41	9	45	21.67	2	1
42	9.67	35.33	27	2	1
43	14.33	46	13	3	1
44	5.33	35	3	0	0
45	18	45.33	42	3	1
46	3.67	17.33	2.67	0	0
47	4.33	28.67	8	0	0
48	2	24	10	0	0
49	9.33	28	9	1	0
