# Supplementary material for: Towards a machine‐learning assisted diagnosis of psychiatric disorders and their operationalization in preclinical research: Evidence from studies on addiction‐like behaviour in individual rats
Source: Eur J Neurosci. 2022 Nov 1;56(11):6069–83. doi: 10.1111/ejn.15839 (PMC10092243; doi:10.1111/ejn.15839)
Supplement: Supplementary file 2 — Supporting Information [file EJN-56-6069-s006.zip › test38.csv]

	AA	PR	AS	4groups	2groups
0	6.67	31	5	0	0
1	16	53.33	10.67	2	1
2	4	30.33	11.67	1	0
3	2.33	14.33	4	0	0
4	2	24	10	0	0
5	8.67	57.67	19.67	2	1
6	1.67	23.67	8.33	0	0
7	11.67	54.67	10.33	2	1
8	6.33	49.67	2.33	1	0
9	8	32	14.67	1	0
10	9.33	28	9	0	0
11	2.67	30.33	4.67	0	0
12	3.33	32	13	1	0
13	13.33	39.67	23.33	2	1
14	7	28.67	37.67	1	0
15	6.67	28	6	0	0
16	10	37	8.33	1	0
17	4.67	42	7.67	1	0
18	1.33	16.33	5.33	0	0
19	5.33	61	20	2	1
20	9.67	35.33	27	2	1
21	9.67	37.67	11	1	0
22	6	34.33	5.33	0	0
23	15.33	54	41.67	3	1
24	6	16	6.33	0	0
25	7.67	25.67	10.67	0	0
26	4	13.67	6.67	0	0
27	15.67	56.67	9.33	2	1
28	8.33	40.33	50.67	2	1
29	5.67	30.33	10.67	0	0
30	18	42.67	19	3	1
31	11	44.33	30.67	3	1
32	14.33	46	13	3	1
33	9.33	37	4	0	0
34	3.67	46.33	4.67	1	0
35	9.67	49	5.33	2	1
36	8.67	25.33	4.67	0	0
37	4.67	25	6.33	0	0
38	10	31	6	1	0
39	15.33	56	28.67	3	1
40	10.33	37.67	4	1	0
41	5	30	24.33	1	0
42	2.33	23.67	3.33	0	0
43	17	52	37	3	1
44	14	49.33	81.67	3	1
45	10.67	27.33	6.33	1	0
46	1.33	12.33	6	0	0
47	5	24	9.33	0	0
48	13	35.67	6	1	0
49	3.67	31	3.67	0	0
