# Supplementary material for: Towards a machine‐learning assisted diagnosis of psychiatric disorders and their operationalization in preclinical research: Evidence from studies on addiction‐like behaviour in individual rats
Source: Eur J Neurosci. 2022 Nov 1;56(11):6069–83. doi: 10.1111/ejn.15839 (PMC10092243; doi:10.1111/ejn.15839)
Supplement: Supplementary file 2 — Supporting Information [file EJN-56-6069-s006.zip › test39.csv]

	AA	PR	AS	4groups	2groups
0	3.33	28.33	6	0	0
1	9	35	21.67	1	0
2	6.33	25	5	0	0
3	9.33	37	4	1	0
4	9.33	89	44.33	3	1
5	8.33	42	39	2	1
6	1.67	18	3	0	0
7	6.67	40.67	24.33	1	0
8	10.67	36.33	15.67	2	1
9	4	72.33	14.67	2	1
10	6	19.67	8.67	0	0
11	8.67	26.33	5	0	0
12	5.33	22.33	17	1	0
13	9.67	37.67	11	1	0
14	8.67	57.67	19.67	2	1
15	6.67	44	14.33	1	0
16	10.33	24.67	5	1	0
17	9.67	25.33	5.67	1	0
18	6.33	22.67	8	0	0
19	14.33	46	13	2	1
20	8.33	21.33	5	0	0
21	6	34.33	5.33	0	0
22	16.67	45	10.67	2	1
23	1.67	45.33	24.67	2	1
24	17.67	38.33	18.33	2	1
25	3.67	46.33	4.67	1	0
26	9.33	27	9	1	0
27	6.33	49.67	2.33	1	0
28	4.67	42	7.67	1	0
29	10	37	8.33	1	0
30	18	45.33	42	3	1
31	8.33	28.33	11	0	0
32	11.67	54.67	10.33	2	1
33	1.67	23.67	8.33	0	0
34	6.67	25.67	5.33	0	0
35	8	28	4.67	0	0
36	10.33	37.67	4	1	0
37	13.33	42.67	17	3	1
38	4.67	25	6.33	0	0
39	3.67	14	9	0	0
40	2.33	14.33	4	0	0
41	5.67	21	5.33	0	0
42	2.67	26.67	19.33	1	0
43	4	13.67	6.67	0	0
44	10	25.67	12.67	1	0
45	15	37.67	20.67	2	1
46	8.67	54.33	20.33	2	1
47	13	58.67	2	2	1
48	2.33	40.33	45.67	1	0
49	18	42.67	19	3	1
