# Supplementary material for: Towards a machine‐learning assisted diagnosis of psychiatric disorders and their operationalization in preclinical research: Evidence from studies on addiction‐like behaviour in individual rats
Source: Eur J Neurosci. 2022 Nov 1;56(11):6069–83. doi: 10.1111/ejn.15839 (PMC10092243; doi:10.1111/ejn.15839)
Supplement: Supplementary file 2 — Supporting Information [file EJN-56-6069-s006.zip › test40.csv]

	AA	PR	AS	4groups	2groups
0	9.33	89	44.33	2	1
1	5.33	39.67	11.33	0	0
2	4.67	19.67	6.33	0	0
3	10.33	37.67	4	1	0
4	24.33	49.33	8.33	2	1
5	6.67	28	6	0	0
6	2	27.67	16	1	0
7	4.33	15.33	7.67	0	0
8	13	35.67	6	1	0
9	17	37.33	22.67	2	1
10	10	37	8.33	1	0
11	15.67	56.67	9.33	2	1
12	7.67	25.67	10.67	0	0
13	17	52	37	3	1
14	11	56	9.67	2	1
15	5.33	61	20	2	1
16	14.33	53	24	3	1
17	2.67	26.67	19.33	1	0
18	4.67	23.33	20.67	1	0
19	13.33	42.67	17	3	1
20	5.33	32.67	6	0	0
21	1.33	16.33	5.33	0	0
22	6.67	25.67	5.33	0	0
23	2.33	23.67	3.33	0	0
24	9.33	55.67	29.33	2	1
25	8	16	5.67	0	0
26	15.33	56	28.67	3	1
27	6.33	18	7	0	0
28	14.33	46	13	2	1
29	3.67	17.33	2.67	0	0
30	5	44.67	29.33	2	1
31	6	15.33	3.67	0	0
32	8.33	42	39	2	1
33	6.67	31	5	0	0
34	9.33	40.33	7.67	0	0
35	1.67	18	3	0	0
36	3.33	28.33	6	0	0
37	7.33	19.67	10	0	0
38	16	53.33	10.67	2	1
39	4.67	39	1.67	0	0
40	11.67	37.67	3.67	1	0
41	10	31	6	1	0
42	7	41.67	14.33	2	1
43	3.67	31	3.67	0	0
44	10.33	24.67	5	1	0
45	9.67	49	5.33	1	0
46	2.33	40.33	45.67	1	0
47	3	15.67	5.67	0	0
48	17	43	37.33	3	1
49	8.33	40.33	50.67	1	0
