# Supplementary material for: Towards a machine‐learning assisted diagnosis of psychiatric disorders and their operationalization in preclinical research: Evidence from studies on addiction‐like behaviour in individual rats
Source: Eur J Neurosci. 2022 Nov 1;56(11):6069–83. doi: 10.1111/ejn.15839 (PMC10092243; doi:10.1111/ejn.15839)
Supplement: Supplementary file 2 — Supporting Information [file EJN-56-6069-s006.zip › test41.csv]

	AA	PR	AS	4groups	2groups
0	3.33	53.67	3.67	1	0
1	1.67	18	3	0	0
2	2.67	30.33	4.67	0	0
3	18	45.33	42	3	1
4	5.67	25.33	4.33	0	0
5	5.67	30.33	10.67	0	0
6	14.33	53	24	3	1
7	7.33	27	14.33	0	0
8	5	32	9.33	0	0
9	10.67	36.33	15.67	2	1
10	7	41.67	14.33	1	0
11	9.67	49	5.33	2	1
12	9.33	89	44.33	3	1
13	3.67	14	9	0	0
14	6	15.33	3.67	0	0
15	9	40.33	5	1	0
16	10.67	45.33	26	3	1
17	18	42.67	19	3	1
18	8.33	40.33	50.67	2	1
19	9.67	35.33	27	2	1
20	3.67	17.33	2.67	0	0
21	6.67	44	5	1	0
22	8	28	4.67	0	0
23	9.33	40.33	7.67	2	1
24	9.33	55.67	29.33	3	1
25	5	44.67	29.33	2	1
26	13.33	39.67	23.33	2	1
27	10.67	42	15.67	3	1
28	3.67	46.33	4.67	1	0
29	6.33	49.67	2.33	1	0
30	11	56	9.67	2	1
31	3.33	32	13	0	0
32	9.33	27	9	1	0
33	10	37	8.33	1	0
34	3.33	22.33	3.67	0	0
35	8.33	28.33	11	0	0
36	2.67	17.33	6.67	0	0
37	5.67	22.33	38.67	1	0
38	5.33	22.33	17	1	0
39	4.33	22.33	17.67	1	0
40	3.33	12.67	11	0	0
41	6	19.67	8.67	0	0
42	10.33	44	52.33	3	1
43	1	16	10.67	0	0
44	6.67	28	6	0	0
45	8	16	5.67	0	0
46	10.67	27.33	6.33	1	0
47	4	13.67	6.67	0	0
48	2	21.67	4	0	0
49	2	27.67	16	1	0
