# Supplementary material for: Towards a machine‐learning assisted diagnosis of psychiatric disorders and their operationalization in preclinical research: Evidence from studies on addiction‐like behaviour in individual rats
Source: Eur J Neurosci. 2022 Nov 1;56(11):6069–83. doi: 10.1111/ejn.15839 (PMC10092243; doi:10.1111/ejn.15839)
Supplement: Supplementary file 2 — Supporting Information [file EJN-56-6069-s006.zip › test42.csv]

	AA	PR	AS	4groups	2groups
0	11.67	33	5	1	0
1	8	16	5.67	0	0
2	2.33	40.33	45.67	2	1
3	13	58.67	2	2	1
4	4.67	23.33	20.67	1	0
5	4	47.67	26.33	2	1
6	9.33	55.67	29.33	3	1
7	2.67	17.33	6.67	0	0
8	2	27.67	16	1	0
9	9.33	37	4	1	0
10	8.33	21.33	5	0	0
11	5.33	35	3	0	0
12	6	32.33	36.67	1	0
13	14.33	46	13	2	1
14	9	17.67	12.33	0	0
15	13.33	39.67	23.33	2	1
16	1	16	10.67	0	0
17	10.33	30	21	2	1
18	6	19.67	8.67	0	0
19	5.33	32.67	6	0	0
20	6.67	40.67	24.33	2	1
21	7	41.67	14.33	1	0
22	8.33	42	39	2	1
23	1.67	18	3	0	0
24	4	72.33	14.67	1	0
25	3.33	22.33	3.67	0	0
26	10.67	27.33	6.33	1	0
27	10.67	36.33	15.67	2	1
28	2	21.67	4	0	0
29	10.67	45.33	26	3	1
30	6	34.33	5.33	0	0
31	4.67	39	1.67	0	0
32	11	51.67	14	2	1
33	15.67	56.67	9.33	2	1
34	7.33	19.67	10	0	0
35	5	30.67	7	0	0
36	5.67	22.33	38.67	1	0
37	15	37.67	20.67	2	1
38	4.33	28.67	8	0	0
39	10.33	44	52.33	3	1
40	4.67	25	6.33	0	0
41	7.33	27	14.33	0	0
42	10	31	6	1	0
43	9.33	28	9	1	0
44	13.33	55	15.67	3	1
45	3.67	17.33	2.67	0	0
46	9	40.33	5	1	0
47	8.67	25.33	4.67	0	0
48	17	43	37.33	3	1
49	11.67	54.67	10.33	2	1
