# Supplementary material for: Towards a machine‐learning assisted diagnosis of psychiatric disorders and their operationalization in preclinical research: Evidence from studies on addiction‐like behaviour in individual rats
Source: Eur J Neurosci. 2022 Nov 1;56(11):6069–83. doi: 10.1111/ejn.15839 (PMC10092243; doi:10.1111/ejn.15839)
Supplement: Supplementary file 2 — Supporting Information [file EJN-56-6069-s006.zip › test43.csv]

	AA	PR	AS	4groups	2groups
0	10.67	45.33	26	3	1
1	5.67	27.33	10	0	0
2	3	15.67	5.67	0	0
3	10.67	42	15.67	3	1
4	1.33	16.33	5.33	0	0
5	9.67	49	5.33	2	1
6	16	53.33	10.67	2	1
7	5.67	30.33	10.67	0	0
8	3.67	17.33	2.67	0	0
9	9.67	37.67	11	1	0
10	9.33	89	44.33	2	1
11	4.67	23.33	20.67	1	0
12	9	33.33	17.33	1	0
13	15.67	56.67	9.33	2	1
14	13	58.67	2	2	1
15	3.33	12.67	11	0	0
16	4.67	39	1.67	0	0
17	5.33	35	3	0	0
18	9	45	21.67	2	1
19	6	16	6.33	0	0
20	8.33	40.33	50.67	1	0
21	2	21.67	4	0	0
22	15.33	54	41.67	3	1
23	4.67	42	7.67	1	0
24	17	52	37	3	1
25	2.33	40.33	45.67	1	0
26	2.33	23.67	3.33	0	0
27	10.33	22.33	3.33	1	0
28	9.33	40.33	7.67	0	0
29	13.33	55	15.67	3	1
30	1.33	12.33	6	0	0
31	9	17.67	12.33	0	0
32	3.67	14	9	0	0
33	4	13.67	6.67	0	0
34	10.67	27.33	6.33	1	0
35	8	32	14.67	1	0
36	10	25.67	12.67	2	1
37	6.67	44	5	1	0
38	5	44.67	29.33	2	1
39	5.33	39.67	11.33	0	0
40	10.33	30	21	2	1
41	4.67	25	6.33	0	0
42	1.67	23.67	8.33	0	0
43	2.67	74	7.33	1	0
44	6	34.33	5.33	0	0
45	6	19.67	8.67	0	0
46	10	37	8.33	1	0
47	11	56	9.67	2	1
48	11	51.67	14	3	1
49	13.33	39.67	23.33	2	1
