# Supplementary material for: Towards a machine‐learning assisted diagnosis of psychiatric disorders and their operationalization in preclinical research: Evidence from studies on addiction‐like behaviour in individual rats
Source: Eur J Neurosci. 2022 Nov 1;56(11):6069–83. doi: 10.1111/ejn.15839 (PMC10092243; doi:10.1111/ejn.15839)
Supplement: Supplementary file 2 — Supporting Information [file EJN-56-6069-s006.zip › test44.csv]

	AA	PR	AS	4groups	2groups
0	5.33	61	20	2	1
1	14.33	46	13	2	1
2	11	56	9.67	2	1
3	8	17.67	6.33	0	0
4	1	16	10.67	0	0
5	5	24	9.33	0	0
6	2.33	40.33	45.67	2	1
7	2.33	38	5.67	0	0
8	3.67	31	3.67	0	0
9	10	37	8.33	1	0
10	2.33	23.67	3.33	0	0
11	16	49.33	7.67	2	1
12	6	34	6.33	0	0
13	4	18.67	6.33	0	0
14	17	37.33	22.67	2	1
15	11.67	37.67	3.67	1	0
16	1.33	16.33	5.33	0	0
17	11	51.67	14	3	1
18	10.33	44	52.33	3	1
19	8.33	21.33	5	0	0
20	5.67	30.33	10.67	0	0
21	4.67	42	7.67	1	0
22	9	86	15.33	3	1
23	4	13.67	6.67	0	0
24	4.67	25	6.33	0	0
25	9.33	27	9	1	0
26	6	15.33	3.67	0	0
27	8.67	57.67	19.67	2	1
28	9.67	35.33	27	2	1
29	4.67	23.33	20.67	1	0
30	6.67	31	5	0	0
31	3.33	12.67	11	0	0
32	15.67	63.33	19	3	1
33	4	30.33	11.67	0	0
34	15	37.67	20.67	2	1
35	10.33	22.33	3.33	1	0
36	9.67	68	44.33	3	1
37	8.33	40.33	50.67	2	1
38	14.33	53	24	3	1
39	1.67	23.67	8.33	0	0
40	8	28	4.67	0	0
41	3.33	28.33	6	0	0
42	5.67	25.33	4.33	0	0
43	8.33	42	39	2	1
44	5.67	21	5.33	0	0
45	3.33	22.33	3.67	0	0
46	9.67	49	5.33	2	1
47	6.33	22.67	8	0	0
48	1.67	45.33	24.67	2	1
49	2	27.67	16	1	0
