# Supplementary material for: Towards a machine‐learning assisted diagnosis of psychiatric disorders and their operationalization in preclinical research: Evidence from studies on addiction‐like behaviour in individual rats
Source: Eur J Neurosci. 2022 Nov 1;56(11):6069–83. doi: 10.1111/ejn.15839 (PMC10092243; doi:10.1111/ejn.15839)
Supplement: Supplementary file 2 — Supporting Information [file EJN-56-6069-s006.zip › test45.csv]

	AA	PR	AS	4groups	2groups
0	5.67	27.33	10	0	0
1	8	28	4.67	0	0
2	8.67	54.33	20.33	1	0
3	11.67	37.67	3.67	1	0
4	9	35	21.67	1	0
5	2.33	14.33	4	0	0
6	9.33	89	44.33	2	1
7	1.33	16.33	5.33	0	0
8	14.33	53	24	3	1
9	6.33	22.67	8	0	0
10	17	37.33	22.67	2	1
11	10.33	24.67	5	1	0
12	16	53.33	10.67	2	1
13	8	32	14.67	0	0
14	9	40.33	5	0	0
15	7.67	46.33	8.33	1	0
16	3.33	22.33	3.67	0	0
17	4.67	25	6.33	0	0
18	7.67	25.67	10.67	0	0
19	10.67	38	11.67	1	0
20	13	35.67	6	1	0
21	7.33	27	14.33	0	0
22	4.67	19.67	6.33	0	0
23	5.67	22.33	38.67	1	0
24	4.33	28.67	8	0	0
25	5.67	25.33	4.33	0	0
26	17.67	38.33	18.33	1	0
27	9.33	55.67	29.33	2	1
28	13.33	55	15.67	2	1
29	18	45.33	42	3	1
30	4.67	23.33	20.67	1	0
31	1.33	12.33	6	0	0
32	3.33	53.67	3.67	1	0
33	4	18.67	6.33	0	0
34	5	30	24.33	1	0
35	8.67	25.33	4.67	0	0
36	15.33	56	28.67	3	1
37	8.33	42	39	2	1
38	19.67	43.67	22.33	3	1
39	10.67	45.33	26	3	1
40	11	44.33	30.67	3	1
41	9.33	37	4	0	0
42	15.33	54	41.67	3	1
43	16	49.33	7.67	2	1
44	3.67	14	9	0	0
45	8.67	26.33	5	0	0
46	4	30.33	11.67	0	0
47	5	44.67	29.33	2	1
48	10.33	37.67	4	1	0
49	8.33	40.33	50.67	1	0
