# Supplementary material for: Towards a machine‐learning assisted diagnosis of psychiatric disorders and their operationalization in preclinical research: Evidence from studies on addiction‐like behaviour in individual rats
Source: Eur J Neurosci. 2022 Nov 1;56(11):6069–83. doi: 10.1111/ejn.15839 (PMC10092243; doi:10.1111/ejn.15839)
Supplement: Supplementary file 2 — Supporting Information [file EJN-56-6069-s006.zip › test46.csv]

	AA	PR	AS	4groups	2groups
0	4.33	28.67	8	0	0
1	3.33	32	13	0	0
2	9.33	27	9	0	0
3	14	49.33	81.67	3	1
4	16.67	45	10.67	2	1
5	4	72.33	14.67	1	0
6	7.33	19.67	10	0	0
7	4.33	15.33	7.67	0	0
8	8	17.67	6.33	0	0
9	19.67	43.67	22.33	2	1
10	13	58.67	2	2	1
11	2.67	30.33	4.67	0	0
12	8	28	4.67	0	0
13	8	32	14.67	0	0
14	15.67	56.67	9.33	2	1
15	8.33	40.33	50.67	1	0
16	3.67	46.33	4.67	1	0
17	13.33	55	15.67	3	1
18	2.67	74	7.33	1	0
19	10.33	37.67	4	1	0
20	9.67	49	5.33	1	0
21	3.67	31	3.67	0	0
22	6.67	31	5	0	0
23	10.67	42	15.67	2	1
24	4	18.67	6.33	0	0
25	15	37.67	20.67	2	1
26	17	43	37.33	2	1
27	9	40.33	5	0	0
28	5.33	61	20	2	1
29	4.33	22.33	17.67	1	0
30	3.33	12.67	11	0	0
31	2.67	26.67	19.33	1	0
32	9	17.67	12.33	0	0
33	3.33	53.67	3.67	1	0
34	2	24	10	0	0
35	15.33	56	28.67	3	1
36	9	35	21.67	1	0
37	1	16	10.67	0	0
38	9	33.33	17.33	1	0
39	4.67	39	1.67	0	0
40	5.67	22.33	38.67	1	0
41	2.33	14.33	4	0	0
42	11.67	54.67	10.33	2	1
43	10	37	8.33	1	0
44	15.67	63.33	19	3	1
45	11	44.33	30.67	2	1
46	5	44.67	29.33	2	1
47	24.33	49.33	8.33	2	1
48	16	49.33	7.67	2	1
49	8.67	26.33	5	0	0
