# Supplementary material for: Towards a machine‐learning assisted diagnosis of psychiatric disorders and their operationalization in preclinical research: Evidence from studies on addiction‐like behaviour in individual rats
Source: Eur J Neurosci. 2022 Nov 1;56(11):6069–83. doi: 10.1111/ejn.15839 (PMC10092243; doi:10.1111/ejn.15839)
Supplement: Supplementary file 2 — Supporting Information [file EJN-56-6069-s006.zip › test47.csv]

	AA	PR	AS	4groups	2groups
0	13.33	55	15.67	3	1
1	5.67	27.33	10	0	0
2	1.33	12.33	6	0	0
3	5.67	21	5.33	0	0
4	4.67	39	1.67	1	0
5	1.33	16.33	5.33	0	0
6	10.33	22.33	3.33	1	0
7	6.67	44	5	1	0
8	4.33	15.33	7.67	0	0
9	5	24	9.33	0	0
10	6.33	18	7	0	0
11	11.67	37.67	3.67	1	0
12	15.67	63.33	19	3	1
13	4	72.33	14.67	2	1
14	7	41.67	14.33	2	1
15	3.67	31	3.67	0	0
16	5	44.67	29.33	2	1
17	15.33	54	41.67	3	1
18	8	16	5.67	0	0
19	6	32.33	36.67	1	0
20	6.33	22.67	8	0	0
21	3.33	32	13	1	0
22	2	24	10	0	0
23	3.33	53.67	3.67	1	0
24	2.67	26.67	19.33	1	0
25	10.33	37.67	4	1	0
26	13	58.67	2	2	1
27	6.67	28	6	0	0
28	15.67	56.67	9.33	2	1
29	2.33	14.33	4	0	0
30	10.67	27.33	6.33	1	0
31	18	45.33	42	3	1
32	2.33	38	5.67	0	0
33	6	34	6.33	0	0
34	3	15.67	5.67	0	0
35	8.33	40.33	50.67	3	1
36	16.67	45	10.67	3	1
37	3.67	46.33	4.67	1	0
38	2.67	17.33	6.67	0	0
39	7.67	25.67	10.67	1	0
40	3.33	12.67	11	1	0
41	8.33	28.33	11	2	1
42	6	16	6.33	0	0
43	9.67	49	5.33	2	1
44	9	33.33	17.33	2	1
45	6	34.33	5.33	0	0
46	10.33	24.67	5	1	0
47	10.67	45.33	26	3	1
48	8	32	14.67	1	0
49	5	30.67	7	0	0
