# Supplementary material for: Towards a machine‐learning assisted diagnosis of psychiatric disorders and their operationalization in preclinical research: Evidence from studies on addiction‐like behaviour in individual rats
Source: Eur J Neurosci. 2022 Nov 1;56(11):6069–83. doi: 10.1111/ejn.15839 (PMC10092243; doi:10.1111/ejn.15839)
Supplement: Supplementary file 2 — Supporting Information [file EJN-56-6069-s006.zip › test48.csv]

	AA	PR	AS	4groups	2groups
0	1.33	12.33	6	0	0
1	11.67	33	5	1	0
2	4.67	42	7.67	1	0
3	9.67	35.33	27	1	0
4	4.33	22.33	17.67	1	0
5	6.33	18	7	0	0
6	9	17.67	12.33	0	0
7	3	15.67	5.67	0	0
8	11	44.33	30.67	3	1
9	24.33	49.33	8.33	2	1
10	8.67	25.33	4.67	0	0
11	6	32.33	36.67	1	0
12	11	31.33	20.33	2	1
13	17	52	37	3	1
14	10.67	38	11.67	1	0
15	13.33	39.67	23.33	2	1
16	15.67	56.67	9.33	2	1
17	5	44.67	29.33	2	1
18	7	28.67	37.67	1	0
19	6.67	44	5	1	0
20	14	49.33	81.67	3	1
21	5	32	9.33	0	0
22	2.67	74	7.33	1	0
23	10	31	6	0	0
24	8.67	54.33	20.33	2	1
25	4.33	28.67	8	0	0
26	4	47.67	26.33	2	1
27	6.67	28	6	0	0
28	5.33	32.67	6	0	0
29	10.33	22.33	3.33	1	0
30	8.33	21.33	5	0	0
31	10.33	30	21	2	1
32	6.33	25	5	0	0
33	9.67	49	5.33	1	0
34	6.67	25.67	5.33	0	0
35	8	32	14.67	1	0
36	7	41.67	14.33	0	0
37	13	58.67	2	2	1
38	9.33	89	44.33	2	1
39	15.67	63.33	19	3	1
40	11	56	9.67	2	1
41	5.67	30.33	10.67	0	0
42	4	30.33	11.67	0	0
43	9	86	15.33	2	1
44	13	35.67	6	1	0
45	2	24	10	0	0
46	10.33	37.67	4	1	0
47	5.67	21	5.33	0	0
48	7.67	25.67	10.67	0	0
49	10.33	24.67	5	1	0
