# Supplementary material for: Towards a machine‐learning assisted diagnosis of psychiatric disorders and their operationalization in preclinical research: Evidence from studies on addiction‐like behaviour in individual rats
Source: Eur J Neurosci. 2022 Nov 1;56(11):6069–83. doi: 10.1111/ejn.15839 (PMC10092243; doi:10.1111/ejn.15839)
Supplement: Supplementary file 2 — Supporting Information [file EJN-56-6069-s006.zip › test49.csv]

	AA	PR	AS	4groups	2groups
0	3.67	17.33	2.67	0	0
1	5	32	9.33	0	0
2	6.67	25.67	5.33	0	0
3	10.33	24.67	5	1	0
4	8.67	25.33	4.67	0	0
5	6	15.33	3.67	0	0
6	4.67	25	6.33	0	0
7	1	16	10.67	0	0
8	5.33	22.33	17	1	0
9	9	33.33	17.33	2	1
10	9.33	40.33	7.67	2	1
11	5	44.67	29.33	2	1
12	6	34	6.33	0	0
13	10	31	6	1	0
14	11.67	33	5	1	0
15	9.33	27	9	1	0
16	10.67	38	11.67	3	1
17	5.33	32.67	6	0	0
18	14.33	53	24	3	1
19	2.33	23.67	3.33	0	0
20	9	17.67	12.33	2	1
21	7.33	27	14.33	1	0
22	6.67	31	5	0	0
23	5.33	61	20	2	1
24	6.67	40.67	24.33	2	1
25	5.67	22.33	38.67	1	0
26	8	17.67	6.33	0	0
27	18	42.67	19	3	1
28	2.33	14.33	4	0	0
29	16	53.33	10.67	2	1
30	8	16	5.67	0	0
31	15.33	54	41.67	3	1
32	2	27.67	16	1	0
33	10.33	44	52.33	3	1
34	10.33	30	21	2	1
35	2.67	17.33	6.67	0	0
36	7.67	46.33	8.33	1	0
37	10.67	27.33	6.33	1	0
38	1.33	16.33	5.33	0	0
39	3.33	53.67	3.67	1	0
40	8.67	26.33	5	0	0
41	6	34.33	5.33	1	0
42	10.33	37.67	4	2	1
43	3.67	14	9	0	0
44	7	41.67	14.33	2	1
45	1.67	23.67	8.33	0	0
46	5	30.67	7	0	0
47	16.67	45	10.67	2	1
48	8.67	54.33	20.33	2	1
49	3.33	22.33	3.67	0	0
