# Supplementary material for: Towards a machine‐learning assisted diagnosis of psychiatric disorders and their operationalization in preclinical research: Evidence from studies on addiction‐like behaviour in individual rats
Source: Eur J Neurosci. 2022 Nov 1;56(11):6069–83. doi: 10.1111/ejn.15839 (PMC10092243; doi:10.1111/ejn.15839)
Supplement: Supplementary file 2 — Supporting Information [file EJN-56-6069-s006.zip › Training0.csv]

	AA	PR	AS	4groups	2groups
0	10.33	30	21	2	1
1	2.67	30.33	4.67	0	0
2	13.33	39.67	23.33	2	1
3	1.67	23.67	8.33	0	0
4	14.33	53	24	3	1
5	9	40.33	5	1	0
6	9.33	27	9	0	0
7	5	30.67	7	0	0
8	10	25.67	12.67	1	0
9	5	32	9.33	0	0
10	7.33	27	14.33	0	0
11	10.67	45.33	26	3	1
12	4	18.67	6.33	0	0
13	4.33	15.33	7.67	0	0
14	9.33	55.67	29.33	2	1
15	24.33	49.33	8.33	2	1
16	18	45.33	42	3	1
17	10.33	24.67	5	1	0
18	6.67	31	5	0	0
19	15.33	56	28.67	3	1
20	4	30.33	11.67	0	0
21	8	17.67	6.33	0	0
22	11	31.33	20.33	2	1
23	4.67	39	1.67	0	0
24	16	49.33	7.67	2	1
25	11.67	37.67	3.67	1	0
26	9	86	15.33	2	1
27	4	13.67	6.67	0	0
28	3.33	28.33	6	0	0
29	2	27.67	16	1	0
30	11.67	54.67	10.33	2	1
31	1.33	12.33	6	0	0
32	5.33	35	3	0	0
33	3.67	31	3.67	0	0
34	6.67	44	5	1	0
35	1	16	10.67	0	0
36	1.67	18	3	0	0
37	6	34	6.33	0	0
38	15.67	56.67	9.33	2	1
39	8.33	21.33	5	0	0
40	2.67	26.67	19.33	1	0
41	9.67	35.33	27	2	1
42	6.33	25	5	0	0
43	15.33	54	41.67	3	1
44	16	53.33	10.67	2	1
45	5.33	22.33	17	1	0
46	7.33	19.67	10	0	0
47	4.33	28.67	8	0	0
48	8.67	54.33	20.33	2	1
49	2.33	23.67	3.33	0	0
50	9.33	89	44.33	2	1
51	5.67	21	5.33	0	0
52	6.67	25.67	5.33	0	0
53	10.67	36.33	15.67	2	1
54	1.33	16.33	5.33	0	0
55	5.67	27.33	10	0	0
56	9	35	21.67	1	0
57	17	37.33	22.67	2	1
58	6	19.67	8.67	0	0
59	17	43	37.33	3	1
60	7.67	46.33	8.33	1	0
61	6	15.33	3.67	0	0
62	19.67	43.67	22.33	3	1
63	4	47.67	26.33	2	1
64	2.33	40.33	45.67	2	1
65	9.67	37.67	11	1	0
66	4	72.33	14.67	1	0
67	11	51.67	14	2	1
68	10.33	44	52.33	3	1
69	3	15.67	5.67	0	0
70	8.33	28.33	11	0	0
71	9	33.33	17.33	1	0
72	9	17.67	12.33	0	0
73	6.67	40.67	24.33	2	1
74	9.67	25.33	5.67	1	0
75	3.67	46.33	4.67	1	0
76	6.67	28	6	0	0
77	15.67	63.33	19	3	1
78	9.33	37	4	0	0
79	11	56	9.67	2	1
80	4.67	19.67	6.33	0	0
81	3.33	22.33	3.67	0	0
82	7	28.67	37.67	1	0
83	2.67	74	7.33	1	0
84	5	30	24.33	1	0
85	3.67	17.33	2.67	0	0
86	6.33	22.67	8	0	0
87	4.67	25	6.33	0	0
88	9.67	49	5.33	2	1
89	8.67	57.67	19.67	2	1
90	10.33	22.33	3.33	1	0
91	4.33	22.33	17.67	1	0
92	10.67	38	11.67	1	0
93	6	32.33	36.67	1	0
94	8.67	26.33	5	0	0
95	14.33	46	13	2	1
96	8	32	14.67	0	0
97	10.67	42	15.67	3	1
98	10.33	37.67	4	1	0
99	5	24	9.33	0	0
