# Supplementary material for: Towards a machine‐learning assisted diagnosis of psychiatric disorders and their operationalization in preclinical research: Evidence from studies on addiction‐like behaviour in individual rats
Source: Eur J Neurosci. 2022 Nov 1;56(11):6069–83. doi: 10.1111/ejn.15839 (PMC10092243; doi:10.1111/ejn.15839)
Supplement: Supplementary file 2 — Supporting Information [file EJN-56-6069-s006.zip › Training1.csv]

	AA	PR	AS	4groups	2groups
0	9.67	49	5.33	2	1
1	6	32.33	36.67	1	0
2	10.33	37.67	4	1	0
3	5.33	22.33	17	1	0
4	2.33	38	5.67	0	0
5	5.33	32.67	6	0	0
6	17	52	37	3	1
7	7.33	27	14.33	0	0
8	9	33.33	17.33	1	0
9	8	17.67	6.33	0	0
10	15.67	56.67	9.33	2	1
11	16	53.33	10.67	2	1
12	14.33	53	24	3	1
13	5.33	35	3	0	0
14	9.33	40.33	7.67	0	0
15	1	16	10.67	0	0
16	3.33	28.33	6	0	0
17	7	41.67	14.33	0	0
18	8.33	21.33	5	0	0
19	11	51.67	14	2	1
20	6	19.67	8.67	0	0
21	5.33	61	20	2	1
22	3	15.67	5.67	0	0
23	6	34	6.33	0	0
24	5	44.67	29.33	2	1
25	19.67	43.67	22.33	3	1
26	6.33	18	7	0	0
27	3.67	14	9	0	0
28	6	16	6.33	0	0
29	24.33	49.33	8.33	2	1
30	13.33	55	15.67	3	1
31	9	35	21.67	1	0
32	10.33	44	52.33	3	1
33	2.67	26.67	19.33	1	0
34	9.33	89	44.33	2	1
35	18	42.67	19	3	1
36	4	30.33	11.67	0	0
37	9	86	15.33	1	0
38	15	37.67	20.67	2	1
39	6	15.33	3.67	0	0
40	10.67	42	15.67	3	1
41	14.33	46	13	2	1
42	9.67	25.33	5.67	1	0
43	3.33	12.67	11	0	0
44	1.33	16.33	5.33	0	0
45	3.33	22.33	3.67	0	0
46	10.67	38	11.67	1	0
47	6.33	25	5	0	0
48	11.67	54.67	10.33	2	1
49	9.33	55.67	29.33	2	1
50	4.67	39	1.67	0	0
51	9.33	37	4	0	0
52	9.67	35.33	27	2	1
53	1.67	23.67	8.33	0	0
54	16	49.33	7.67	2	1
55	8.33	42	39	2	1
56	4.67	23.33	20.67	1	0
57	8	28	4.67	0	0
58	16.67	45	10.67	2	1
59	6.67	28	6	0	0
60	2	24	10	0	0
61	10.67	36.33	15.67	2	1
62	3.67	46.33	4.67	1	0
63	8.67	26.33	5	0	0
64	4.33	22.33	17.67	1	0
65	11.67	37.67	3.67	1	0
66	4.67	25	6.33	0	0
67	10.67	45.33	26	3	1
68	5	32	9.33	0	0
69	9.33	27	9	0	0
70	5	24	9.33	0	0
71	4.67	19.67	6.33	0	0
72	15.33	56	28.67	3	1
73	10.33	22.33	3.33	1	0
74	14	49.33	81.67	3	1
75	3.67	17.33	2.67	0	0
76	1.67	45.33	24.67	2	1
77	5.67	27.33	10	0	0
78	15.33	54	41.67	3	1
79	9.67	37.67	11	1	0
80	6	34.33	5.33	0	0
81	6.67	44	14.33	1	0
82	6.33	49.67	2.33	1	0
83	9.67	68	44.33	3	1
84	10	31	6	1	0
85	1.33	12.33	6	0	0
86	2	27.67	16	1	0
87	10	25.67	12.67	1	0
88	4	18.67	6.33	0	0
89	11	31.33	20.33	2	1
90	5	30	24.33	1	0
91	4.67	42	7.67	1	0
92	5.67	30.33	10.67	0	0
93	8.67	54.33	20.33	2	1
94	11	56	9.67	2	1
95	9	40.33	5	0	0
96	8.67	25.33	4.67	0	0
97	7	28.67	37.67	1	0
98	6.33	22.67	8	0	0
99	8.33	40.33	50.67	1	0
