# Supplementary material for: Towards a machine‐learning assisted diagnosis of psychiatric disorders and their operationalization in preclinical research: Evidence from studies on addiction‐like behaviour in individual rats
Source: Eur J Neurosci. 2022 Nov 1;56(11):6069–83. doi: 10.1111/ejn.15839 (PMC10092243; doi:10.1111/ejn.15839)
Supplement: Supplementary file 2 — Supporting Information [file EJN-56-6069-s006.zip › Training2.csv]

	AA	PR	AS	4groups	2groups
0	6	32.33	36.67	1	0
1	9.33	27	9	1	0
2	6.33	25	5	0	0
3	4	72.33	14.67	1	0
4	11	31.33	20.33	2	1
5	6.33	22.67	8	0	0
6	6.67	28	6	0	0
7	1.33	16.33	5.33	0	0
8	3.33	53.67	3.67	1	0
9	15.33	56	28.67	3	1
10	10.67	45.33	26	3	1
11	4	18.67	6.33	0	0
12	15.67	63.33	19	3	1
13	13.33	42.67	17	3	1
14	2.67	30.33	4.67	0	0
15	14.33	53	24	3	1
16	5.67	30.33	10.67	0	0
17	8.67	26.33	5	0	0
18	6	19.67	8.67	0	0
19	9.33	28	9	1	0
20	9	45	21.67	2	1
21	17.67	38.33	18.33	2	1
22	4	13.67	6.67	0	0
23	8	16	5.67	0	0
24	3.67	17.33	2.67	0	0
25	6.67	44	14.33	1	0
26	10	31	6	1	0
27	9	33.33	17.33	1	0
28	15.33	54	41.67	3	1
29	13.33	39.67	23.33	2	1
30	9	17.67	12.33	0	0
31	9.33	37	4	1	0
32	6.67	44	5	1	0
33	14.33	46	13	2	1
34	1.67	45.33	24.67	2	1
35	9	35	21.67	1	0
36	7.67	25.67	10.67	0	0
37	13.33	55	15.67	2	1
38	5.67	25.33	4.33	0	0
39	6	16	6.33	0	0
40	8.33	42	39	2	1
41	10.33	44	52.33	3	1
42	5	30.67	7	0	0
43	2.33	40.33	45.67	1	0
44	5	44.67	29.33	2	1
45	11.67	54.67	10.33	2	1
46	9.67	37.67	11	1	0
47	11.67	33	5	1	0
48	5	32	9.33	0	0
49	2.33	23.67	3.33	0	0
50	9.67	25.33	5.67	1	0
51	9	86	15.33	1	0
52	4	30.33	11.67	0	0
53	14	49.33	81.67	3	1
54	2	24	10	0	0
55	9.67	49	5.33	2	1
56	3.67	46.33	4.67	1	0
57	11	56	9.67	2	1
58	5.33	22.33	17	1	0
59	10	37	8.33	1	0
60	9	40.33	5	0	0
61	10	25.67	12.67	1	0
62	4.67	23.33	20.67	1	0
63	8.33	21.33	5	0	0
64	16	49.33	7.67	2	1
65	1.67	23.67	8.33	0	0
66	5.33	39.67	11.33	0	0
67	3	15.67	5.67	0	0
68	18	42.67	19	3	1
69	4.67	25	6.33	0	0
70	4.33	22.33	17.67	1	0
71	6	34	6.33	0	0
72	2	27.67	16	0	0
73	10.33	22.33	3.33	1	0
74	10.33	30	21	2	1
75	10.67	42	15.67	2	1
76	8.67	25.33	4.67	0	0
77	8.67	57.67	19.67	2	1
78	11	44.33	30.67	3	1
79	9.33	89	44.33	3	1
80	8	32	14.67	0	0
81	5.67	22.33	38.67	1	0
82	2.33	38	5.67	0	0
83	4.33	28.67	8	0	0
84	3.67	31	3.67	0	0
85	8.33	40.33	50.67	1	0
86	6.33	18	7	0	0
87	2.67	26.67	19.33	1	0
88	4	47.67	26.33	2	1
89	6.33	49.67	2.33	1	0
90	5	24	9.33	0	0
91	3.33	22.33	3.67	0	0
92	8	17.67	6.33	0	0
93	9.67	68	44.33	3	1
94	1	16	10.67	0	0
95	17	43	37.33	3	1
96	8	28	4.67	0	0
97	6	34.33	5.33	0	0
98	7	28.67	37.67	1	0
99	4.67	39	1.67	0	0
