# Supplementary material for: Towards a machine‐learning assisted diagnosis of psychiatric disorders and their operationalization in preclinical research: Evidence from studies on addiction‐like behaviour in individual rats
Source: Eur J Neurosci. 2022 Nov 1;56(11):6069–83. doi: 10.1111/ejn.15839 (PMC10092243; doi:10.1111/ejn.15839)
Supplement: Supplementary file 2 — Supporting Information [file EJN-56-6069-s006.zip › Training3.csv]

	AA	PR	AS	4groups	2groups
0	2	21.67	4	0	0
1	7.67	46.33	8.33	1	0
2	4	18.67	6.33	0	0
3	10	25.67	12.67	1	0
4	11.67	33	5	1	0
5	9	35	21.67	1	0
6	6.67	28	6	0	0
7	9	17.67	12.33	0	0
8	6.33	18	7	0	0
9	1.33	12.33	6	0	0
10	4.33	28.67	8	0	0
11	5.33	35	3	0	0
12	10.67	36.33	15.67	2	1
13	4.33	22.33	17.67	1	0
14	13.33	55	15.67	3	1
15	15.67	56.67	9.33	2	1
16	4	13.67	6.67	0	0
17	8.67	25.33	4.67	0	0
18	6	16	6.33	0	0
19	14.33	46	13	2	1
20	2.67	26.67	19.33	1	0
21	8	17.67	6.33	0	0
22	6.67	40.67	24.33	1	0
23	9.67	49	5.33	2	1
24	9.67	25.33	5.67	1	0
25	10.33	37.67	4	1	0
26	9	45	21.67	2	1
27	15.67	63.33	19	3	1
28	13.33	42.67	17	3	1
29	10.67	38	11.67	1	0
30	2.33	14.33	4	0	0
31	6	32.33	36.67	1	0
32	4.67	19.67	6.33	0	0
33	5.33	61	20	2	1
34	16	49.33	7.67	2	1
35	3.67	31	3.67	0	0
36	6.67	44	14.33	1	0
37	9	33.33	17.33	1	0
38	10.67	45.33	26	3	1
39	9	40.33	5	0	0
40	15.33	56	28.67	3	1
41	6	19.67	8.67	0	0
42	17	43	37.33	3	1
43	5.33	32.67	6	0	0
44	6.33	25	5	0	0
45	10.33	44	52.33	3	1
46	1.67	23.67	8.33	0	0
47	9.33	28	9	0	0
48	18	45.33	42	3	1
49	19.67	43.67	22.33	3	1
50	7.33	27	14.33	0	0
51	15.33	54	41.67	3	1
52	10.33	24.67	5	1	0
53	6	34	6.33	0	0
54	10.67	27.33	6.33	1	0
55	5.67	30.33	10.67	0	0
56	3.33	22.33	3.67	0	0
57	13.33	39.67	23.33	2	1
58	2	24	10	0	0
59	6.33	49.67	2.33	1	0
60	8	16	5.67	0	0
61	1.33	16.33	5.33	0	0
62	9.33	55.67	29.33	2	1
63	5	32	9.33	0	0
64	3.33	32	13	0	0
65	17	37.33	22.67	2	1
66	13	58.67	2	2	1
67	5	30.67	7	0	0
68	3.67	46.33	4.67	1	0
69	4.33	15.33	7.67	0	0
70	11	31.33	20.33	2	1
71	8.33	40.33	50.67	1	0
72	6.67	31	5	0	0
73	11	56	9.67	2	1
74	14.33	53	24	3	1
75	11	44.33	30.67	3	1
76	8	28	4.67	0	0
77	6.67	44	5	1	0
78	9.67	68	44.33	3	1
79	5	44.67	29.33	2	1
80	9	86	15.33	2	1
81	3.33	12.67	11	0	0
82	8.33	21.33	5	0	0
83	1	16	10.67	0	0
84	10.33	30	21	2	1
85	10	37	8.33	1	0
86	8.67	54.33	20.33	2	1
87	1.67	45.33	24.67	2	1
88	9.33	40.33	7.67	0	0
89	5.33	39.67	11.33	0	0
90	3.67	17.33	2.67	0	0
91	8.33	42	39	1	0
92	3.67	14	9	0	0
93	3.33	53.67	3.67	1	0
94	3	15.67	5.67	0	0
95	2.33	38	5.67	0	0
96	8.67	26.33	5	0	0
97	5.67	27.33	10	0	0
98	4	72.33	14.67	1	0
99	9.33	27	9	0	0
