# Supplementary material for: Towards a machine‐learning assisted diagnosis of psychiatric disorders and their operationalization in preclinical research: Evidence from studies on addiction‐like behaviour in individual rats
Source: Eur J Neurosci. 2022 Nov 1;56(11):6069–83. doi: 10.1111/ejn.15839 (PMC10092243; doi:10.1111/ejn.15839)
Supplement: Supplementary file 2 — Supporting Information [file EJN-56-6069-s006.zip › Training4.csv]

	AA	PR	AS	4groups	2groups
0	15	37.67	20.67	2	1
1	10.33	30	21	2	1
2	2.33	40.33	45.67	2	1
3	6.67	28	6	0	0
4	3.33	12.67	11	0	0
5	1.33	12.33	6	0	0
6	8	28	4.67	0	0
7	9.33	55.67	29.33	3	1
8	3.33	53.67	3.67	1	0
9	10	37	8.33	1	0
10	3.33	28.33	6	0	0
11	10.33	22.33	3.33	1	0
12	9.67	49	5.33	2	1
13	19.67	43.67	22.33	3	1
14	5.67	25.33	4.33	0	0
15	2.67	74	7.33	1	0
16	8.33	21.33	5	0	0
17	7.33	27	14.33	0	0
18	14.33	46	13	2	1
19	9.33	27	9	1	0
20	6.67	44	5	1	0
21	4	47.67	26.33	2	1
22	1.67	23.67	8.33	0	0
23	6	16	6.33	0	0
24	4.33	28.67	8	0	0
25	7	41.67	14.33	1	0
26	3.33	32	13	0	0
27	9	86	15.33	2	1
28	7	28.67	37.67	1	0
29	8.33	40.33	50.67	2	1
30	4.67	42	7.67	1	0
31	5.67	22.33	38.67	1	0
32	3.67	31	3.67	0	0
33	6	32.33	36.67	1	0
34	4	30.33	11.67	0	0
35	6.67	25.67	5.33	0	0
36	5.33	22.33	17	1	0
37	9.33	37	4	1	0
38	4.67	25	6.33	0	0
39	5.67	30.33	10.67	0	0
40	4.33	22.33	17.67	1	0
41	6.33	25	5	0	0
42	15.67	63.33	19	3	1
43	17	43	37.33	3	1
44	9	45	21.67	2	1
45	5	44.67	29.33	2	1
46	10.67	42	15.67	3	1
47	6	34.33	5.33	0	0
48	6.33	22.67	8	0	0
49	6	15.33	3.67	0	0
50	4.67	23.33	20.67	1	0
51	6.67	31	5	0	0
52	13.33	42.67	17	3	1
53	11.67	33	5	1	0
54	24.33	49.33	8.33	2	1
55	3.67	17.33	2.67	0	0
56	2.33	23.67	3.33	0	0
57	3.33	22.33	3.67	0	0
58	3	15.67	5.67	0	0
59	8	17.67	6.33	0	0
60	4	13.67	6.67	0	0
61	11	56	9.67	2	1
62	11.67	37.67	3.67	1	0
63	17	37.33	22.67	2	1
64	2.67	17.33	6.67	0	0
65	2	24	10	0	0
66	11	44.33	30.67	3	1
67	2	21.67	4	0	0
68	7.33	19.67	10	0	0
69	4.67	19.67	6.33	0	0
70	7.67	25.67	10.67	0	0
71	10.33	44	52.33	3	1
72	5	30.67	7	0	0
73	10.67	36.33	15.67	2	1
74	5.33	39.67	11.33	0	0
75	3.67	46.33	4.67	1	0
76	14	49.33	81.67	3	1
77	10.67	45.33	26	3	1
78	10.33	37.67	4	1	0
79	13.33	39.67	23.33	2	1
80	8.67	26.33	5	0	0
81	5.67	27.33	10	0	0
82	4	72.33	14.67	2	1
83	16	49.33	7.67	2	1
84	17	52	37	3	1
85	9.33	89	44.33	3	1
86	2.33	14.33	4	0	0
87	5	32	9.33	0	0
88	9.67	37.67	11	1	0
89	6	19.67	8.67	0	0
90	4.33	15.33	7.67	0	0
91	11.67	54.67	10.33	2	1
92	8	32	14.67	1	0
93	8.67	57.67	19.67	2	1
94	8.67	25.33	4.67	0	0
95	10	25.67	12.67	1	0
96	10.67	38	11.67	1	0
97	1	16	10.67	0	0
98	8.67	54.33	20.33	2	1
99	9	33.33	17.33	1	0
