# Supplementary material for: Towards a machine‐learning assisted diagnosis of psychiatric disorders and their operationalization in preclinical research: Evidence from studies on addiction‐like behaviour in individual rats
Source: Eur J Neurosci. 2022 Nov 1;56(11):6069–83. doi: 10.1111/ejn.15839 (PMC10092243; doi:10.1111/ejn.15839)
Supplement: Supplementary file 2 — Supporting Information [file EJN-56-6069-s006.zip › Training5.csv]

	AA	PR	AS	4groups	2groups
0	5	30.67	7	0	0
1	7.67	46.33	8.33	1	0
2	3.33	28.33	6	0	0
3	4.67	39	1.67	0	0
4	17	37.33	22.67	2	1
5	3.33	12.67	11	0	0
6	13.33	39.67	23.33	2	1
7	3.67	17.33	2.67	0	0
8	4	13.67	6.67	0	0
9	9	86	15.33	1	0
10	1.67	45.33	24.67	2	1
11	5	32	9.33	0	0
12	1	16	10.67	0	0
13	16	49.33	7.67	2	1
14	6	34.33	5.33	0	0
15	17	43	37.33	3	1
16	8.33	40.33	50.67	1	0
17	2.67	74	7.33	1	0
18	3.33	22.33	3.67	0	0
19	9.33	55.67	29.33	2	1
20	6.67	28	6	0	0
21	4.33	15.33	7.67	0	0
22	7	41.67	14.33	0	0
23	10.67	38	11.67	1	0
24	17.67	38.33	18.33	2	1
25	8	17.67	6.33	0	0
26	5.33	22.33	17	1	0
27	4.67	23.33	20.67	1	0
28	10.33	44	52.33	3	1
29	4	18.67	6.33	0	0
30	15.33	56	28.67	3	1
31	16.67	45	10.67	2	1
32	13.33	42.67	17	3	1
33	2	21.67	4	0	0
34	9	35	21.67	1	0
35	4	72.33	14.67	1	0
36	3.67	14	9	0	0
37	5	24	9.33	0	0
38	6.33	18	7	0	0
39	14.33	46	13	2	1
40	3.33	53.67	3.67	1	0
41	10	37	8.33	1	0
42	8.33	28.33	11	0	0
43	9.33	28	9	0	0
44	4	30.33	11.67	0	0
45	7.33	27	14.33	0	0
46	24.33	49.33	8.33	2	1
47	11	44.33	30.67	3	1
48	6.67	40.67	24.33	1	0
49	6.67	44	5	1	0
50	13	58.67	2	2	1
51	18	45.33	42	3	1
52	11.67	37.67	3.67	1	0
53	6	19.67	8.67	0	0
54	3	15.67	5.67	0	0
55	10.67	42	15.67	1	0
56	15.67	56.67	9.33	2	1
57	5	44.67	29.33	2	1
58	8.67	25.33	4.67	0	0
59	10.67	27.33	6.33	1	0
60	6	16	6.33	0	0
61	10.67	36.33	15.67	1	0
62	8	16	5.67	0	0
63	9	17.67	12.33	0	0
64	18	42.67	19	3	1
65	9	33.33	17.33	1	0
66	9.33	89	44.33	2	1
67	2	27.67	16	0	0
68	9.33	40.33	7.67	0	0
69	4	47.67	26.33	2	1
70	6.33	22.67	8	0	0
71	5.67	22.33	38.67	1	0
72	1.33	16.33	5.33	0	0
73	6	32.33	36.67	1	0
74	8.33	21.33	5	0	0
75	4.33	28.67	8	0	0
76	2.67	17.33	6.67	0	0
77	5.67	27.33	10	0	0
78	8.67	57.67	19.67	2	1
79	5.67	21	5.33	0	0
80	8	32	14.67	0	0
81	8.67	54.33	20.33	2	1
82	9.67	35.33	27	2	1
83	9.33	27	9	0	0
84	2	24	10	0	0
85	10.33	24.67	5	1	0
86	10	31	6	1	0
87	10.67	45.33	26	3	1
88	11	51.67	14	2	1
89	2.33	14.33	4	0	0
90	15	37.67	20.67	2	1
91	1.67	23.67	8.33	0	0
92	16	53.33	10.67	2	1
93	9.67	68	44.33	3	1
94	5.67	25.33	4.33	0	0
95	14	49.33	81.67	3	1
96	11.67	33	5	1	0
97	5.33	61	20	2	1
98	2.33	40.33	45.67	1	0
99	15.67	63.33	19	3	1
