# Supplementary material for: Towards a machine‐learning assisted diagnosis of psychiatric disorders and their operationalization in preclinical research: Evidence from studies on addiction‐like behaviour in individual rats
Source: Eur J Neurosci. 2022 Nov 1;56(11):6069–83. doi: 10.1111/ejn.15839 (PMC10092243; doi:10.1111/ejn.15839)
Supplement: Supplementary file 2 — Supporting Information [file EJN-56-6069-s006.zip › Training6.csv]

	AA	PR	AS	4groups	2groups
0	2.33	40.33	45.67	1	0
1	10.33	37.67	4	1	0
2	2	24	10	0	0
3	3.33	28.33	6	0	0
4	4	30.33	11.67	0	0
5	8	16	5.67	0	0
6	9.33	89	44.33	2	1
7	11	31.33	20.33	2	1
8	8.67	57.67	19.67	2	1
9	10.67	27.33	6.33	1	0
10	18	42.67	19	3	1
11	1.67	45.33	24.67	2	1
12	15.67	63.33	19	3	1
13	6	16	6.33	0	0
14	4.33	15.33	7.67	0	0
15	10.33	22.33	3.33	1	0
16	11.67	37.67	3.67	1	0
17	4	18.67	6.33	0	0
18	8.33	28.33	11	0	0
19	6.67	40.67	24.33	1	0
20	24.33	49.33	8.33	2	1
21	13	35.67	6	1	0
22	4.67	25	6.33	0	0
23	5.33	32.67	6	0	0
24	5	32	9.33	0	0
25	11	51.67	14	2	1
26	11.67	33	5	1	0
27	5.33	22.33	17	1	0
28	8.67	54.33	20.33	2	1
29	3.33	12.67	11	0	0
30	4	13.67	6.67	0	0
31	14.33	46	13	2	1
32	1	16	10.67	0	0
33	5.67	25.33	4.33	0	0
34	8.67	26.33	5	0	0
35	5	24	9.33	0	0
36	16	53.33	10.67	2	1
37	4	72.33	14.67	1	0
38	18	45.33	42	3	1
39	6.67	28	6	0	0
40	4.67	23.33	20.67	1	0
41	11	44.33	30.67	3	1
42	13.33	39.67	23.33	2	1
43	6.33	22.67	8	0	0
44	6	32.33	36.67	1	0
45	9.67	68	44.33	2	1
46	2.33	38	5.67	0	0
47	7.33	19.67	10	0	0
48	6.67	31	5	0	0
49	16.67	45	10.67	2	1
50	9.67	35.33	27	1	0
51	6	34.33	5.33	0	0
52	7.67	46.33	8.33	1	0
53	9.33	37	4	0	0
54	2.67	17.33	6.67	0	0
55	15.67	56.67	9.33	2	1
56	9	33.33	17.33	1	0
57	10.67	42	15.67	2	1
58	13.33	55	15.67	2	1
59	2.67	26.67	19.33	1	0
60	10	37	8.33	1	0
61	3.33	22.33	3.67	0	0
62	4.33	22.33	17.67	1	0
63	10.33	30	21	2	1
64	7.67	25.67	10.67	0	0
65	13	58.67	2	2	1
66	9	86	15.33	1	0
67	10	25.67	12.67	1	0
68	5.67	21	5.33	0	0
69	9.67	37.67	11	0	0
70	8	28	4.67	0	0
71	17	37.33	22.67	2	1
72	7.33	27	14.33	0	0
73	9	17.67	12.33	0	0
74	6.33	49.67	2.33	1	0
75	17	52	37	3	1
76	5.33	39.67	11.33	0	0
77	5.33	61	20	2	1
78	10.67	36.33	15.67	1	0
79	9	45	21.67	2	1
80	10	31	6	1	0
81	4.67	39	1.67	0	0
82	10.33	24.67	5	1	0
83	4	47.67	26.33	2	1
84	9.67	25.33	5.67	0	0
85	14	49.33	81.67	3	1
86	2	27.67	16	1	0
87	8.33	21.33	5	0	0
88	8.33	42	39	2	1
89	2.67	74	7.33	1	0
90	17	43	37.33	3	1
91	15.33	54	41.67	3	1
92	5	30	24.33	1	0
93	5	44.67	29.33	2	1
94	1.67	23.67	8.33	0	0
95	6.33	25	5	0	0
96	11	56	9.67	2	1
97	11.67	54.67	10.33	2	1
98	9.33	27	9	0	0
99	3	15.67	5.67	0	0
