# Supplementary material for: Towards a machine‐learning assisted diagnosis of psychiatric disorders and their operationalization in preclinical research: Evidence from studies on addiction‐like behaviour in individual rats
Source: Eur J Neurosci. 2022 Nov 1;56(11):6069–83. doi: 10.1111/ejn.15839 (PMC10092243; doi:10.1111/ejn.15839)
Supplement: Supplementary file 2 — Supporting Information [file EJN-56-6069-s006.zip › Training7.csv]

	AA	PR	AS	4group	2groups
0	11.67	37.67	3.67	1	0
1	9.67	49	5.33	1	0
2	10.33	37.67	4	1	0
3	15.33	56	28.67	3	1
4	6	16	6.33	0	0
5	3.67	17.33	2.67	0	0
6	1.67	45.33	24.67	2	1
7	3.33	32	13	0	0
8	8.33	42	39	2	1
9	14	49.33	81.67	3	1
10	8	28	4.67	0	0
11	10	31	6	1	0
12	2.33	38	5.67	0	0
13	10	37	8.33	1	0
14	13.33	42.67	17	3	1
15	4.67	39	1.67	0	0
16	10.33	24.67	5	1	0
17	11	31.33	20.33	2	1
18	8.33	28.33	11	0	0
19	4.67	42	7.67	1	0
20	16	53.33	10.67	2	1
21	5.33	35	3	0	0
22	1	16	10.67	0	0
23	5	24	9.33	0	0
24	8.67	57.67	19.67	2	1
25	3.33	22.33	3.67	0	0
26	18	45.33	42	3	1
27	8	16	5.67	0	0
28	10	25.67	12.67	1	0
29	9.33	40.33	7.67	0	0
30	5	32	9.33	0	0
31	2.33	40.33	45.67	1	0
32	9.67	37.67	11	0	0
33	10.67	45.33	26	3	1
34	11	44.33	30.67	3	1
35	10.33	22.33	3.33	1	0
36	4.67	19.67	6.33	0	0
37	15	37.67	20.67	2	1
38	4	72.33	14.67	1	0
39	9	45	21.67	2	1
40	1.33	12.33	6	0	0
41	8.67	26.33	5	0	0
42	4	13.67	6.67	0	0
43	9.67	68	44.33	2	1
44	9	33.33	17.33	1	0
45	1.33	16.33	5.33	0	0
46	7.67	46.33	8.33	1	0
47	13.33	55	15.67	3	1
48	5.33	61	20	2	1
49	5.67	30.33	10.67	0	0
50	5	30.67	7	0	0
51	9.67	25.33	5.67	0	0
52	3.67	14	9	0	0
53	4	47.67	26.33	2	1
54	9.33	28	9	0	0
55	2	24	10	0	0
56	15.33	54	41.67	3	1
57	6.67	31	5	0	0
58	18	42.67	19	3	1
59	10.67	36.33	15.67	2	1
60	6.33	25	5	0	0
61	15.67	63.33	19	3	1
62	10.67	38	11.67	1	0
63	14.33	46	13	2	1
64	2.67	17.33	6.67	0	0
65	4.33	28.67	8	0	0
66	9.33	89	44.33	2	1
67	13	58.67	2	2	1
68	11.67	33	5	1	0
69	1.67	18	3	0	0
70	9	35	21.67	1	0
71	9.33	55.67	29.33	2	1
72	6.67	44	14.33	1	0
73	14.33	53	24	3	1
74	5.67	25.33	4.33	0	0
75	6.67	25.67	5.33	0	0
76	9	40.33	5	0	0
77	16.67	45	10.67	2	1
78	13.33	39.67	23.33	2	1
79	10.33	30	21	2	1
80	2.33	14.33	4	0	0
81	9	17.67	12.33	0	0
82	3.33	28.33	6	0	0
83	6	19.67	8.67	0	0
84	17	43	37.33	3	1
85	5.67	27.33	10	0	0
86	2.67	30.33	4.67	0	0
87	7	41.67	14.33	1	0
88	2	27.67	16	1	0
89	6.67	28	6	0	0
90	7.33	19.67	10	0	0
91	8.33	21.33	5	0	0
92	24.33	49.33	8.33	2	1
93	7	28.67	37.67	1	0
94	6	15.33	3.67	0	0
95	4.67	25	6.33	0	0
96	17.67	38.33	18.33	2	1
97	8	32	14.67	0	0
98	10.67	42	15.67	3	1
99	5	30	24.33	1	0
