# Supplementary material for: Towards a machine‐learning assisted diagnosis of psychiatric disorders and their operationalization in preclinical research: Evidence from studies on addiction‐like behaviour in individual rats
Source: Eur J Neurosci. 2022 Nov 1;56(11):6069–83. doi: 10.1111/ejn.15839 (PMC10092243; doi:10.1111/ejn.15839)
Supplement: Supplementary file 2 — Supporting Information [file EJN-56-6069-s006.zip › Training8.csv]

	AA	PR	AS	4groups	2groups
0	16	53.33	10.67	2	1
1	4	72.33	14.67	2	1
2	5	30	24.33	1	0
3	14	49.33	81.67	3	1
4	5	44.67	29.33	2	1
5	1.67	23.67	8.33	0	0
6	9.67	37.67	11	1	0
7	15.67	56.67	9.33	2	1
8	7.67	46.33	8.33	1	0
9	2.67	74	7.33	1	0
10	6	16	6.33	0	0
11	5.67	21	5.33	0	0
12	15.67	63.33	19	3	1
13	3	15.67	5.67	0	0
14	11	56	9.67	2	1
15	16.67	45	10.67	2	1
16	5.33	61	20	2	1
17	10.67	38	11.67	1	0
18	6	19.67	8.67	0	0
19	9.33	28	9	1	0
20	17	43	37.33	3	1
21	10.67	36.33	15.67	2	1
22	9	33.33	17.33	1	0
23	9	17.67	12.33	0	0
24	2	24	10	0	0
25	6.33	18	7	0	0
26	4.33	15.33	7.67	0	0
27	11.67	33	5	1	0
28	10.33	44	52.33	3	1
29	3.33	28.33	6	0	0
30	6	34	6.33	0	0
31	9.67	49	5.33	2	1
32	3.33	32	13	0	0
33	4.67	25	6.33	0	0
34	9.33	37	4	1	0
35	2.33	40.33	45.67	2	1
36	8.33	40.33	50.67	2	1
37	17	52	37	3	1
38	6.33	22.67	8	0	0
39	6	32.33	36.67	1	0
40	14.33	53	24	3	1
41	9.33	89	44.33	3	1
42	9.33	40.33	7.67	2	1
43	8	32	14.67	1	0
44	9.67	68	44.33	3	1
45	9.33	55.67	29.33	3	1
46	13.33	55	15.67	3	1
47	5	24	9.33	0	0
48	8	17.67	6.33	0	0
49	17	37.33	22.67	2	1
50	9	45	21.67	2	1
51	7	28.67	37.67	1	0
52	8.67	26.33	5	0	0
53	2	21.67	4	0	0
54	11	31.33	20.33	2	1
55	4	47.67	26.33	2	1
56	10	31	6	1	0
57	6.33	49.67	2.33	1	0
58	5.67	25.33	4.33	0	0
59	18	45.33	42	3	1
60	17.67	38.33	18.33	2	1
61	4.67	39	1.67	0	0
62	2.33	38	5.67	0	0
63	3.67	17.33	2.67	0	0
64	8.33	21.33	5	0	0
65	4	18.67	6.33	0	0
66	1.67	18	3	0	0
67	9.67	25.33	5.67	1	0
68	5.33	39.67	11.33	0	0
69	8.33	42	39	2	1
70	6.33	25	5	0	0
71	7.33	19.67	10	0	0
72	5	32	9.33	0	0
73	5.67	30.33	10.67	0	0
74	10.33	24.67	5	1	0
75	6.67	25.67	5.33	0	0
76	2	27.67	16	1	0
77	5.67	22.33	38.67	1	0
78	14.33	46	13	2	1
79	2.67	30.33	4.67	0	0
80	3.67	31	3.67	0	0
81	8.33	28.33	11	0	0
82	8	16	5.67	0	0
83	13.33	42.67	17	3	1
84	4	13.67	6.67	0	0
85	3.67	14	9	0	0
86	6.67	44	14.33	1	0
87	15.33	56	28.67	3	1
88	10.67	27.33	6.33	1	0
89	4.67	19.67	6.33	0	0
90	1.67	45.33	24.67	2	1
91	7.33	27	14.33	0	0
92	11.67	54.67	10.33	2	1
93	6.67	31	5	0	0
94	1	16	10.67	0	0
95	18	42.67	19	3	1
96	6.67	28	6	0	0
97	9	40.33	5	1	0
98	1.33	16.33	5.33	0	0
99	13	35.67	6	1	0
