# Supplementary material for: Towards a machine‐learning assisted diagnosis of psychiatric disorders and their operationalization in preclinical research: Evidence from studies on addiction‐like behaviour in individual rats
Source: Eur J Neurosci. 2022 Nov 1;56(11):6069–83. doi: 10.1111/ejn.15839 (PMC10092243; doi:10.1111/ejn.15839)
Supplement: Supplementary file 2 — Supporting Information [file EJN-56-6069-s006.zip › Training9.csv]

	AA	PR	AS	4groups	2groups
0	4.33	22.33	17.67	1	0
1	5.67	22.33	38.67	1	0
2	13.33	55	15.67	3	1
3	6.67	25.67	5.33	0	0
4	9	40.33	5	0	0
5	6.67	28	6	0	0
6	8.33	21.33	5	0	0
7	6.33	22.67	8	0	0
8	1.67	23.67	8.33	0	0
9	8.67	26.33	5	0	0
10	4.67	42	7.67	0	0
11	9.33	89	44.33	3	1
12	9.33	40.33	7.67	1	0
13	13	35.67	6	1	0
14	6.33	18	7	0	0
15	15.67	56.67	9.33	2	1
16	9.67	37.67	11	1	0
17	13	58.67	2	2	1
18	9	33.33	17.33	1	0
19	1.33	12.33	6	0	0
20	3.33	12.67	11	0	0
21	6	32.33	36.67	1	0
22	10.33	44	52.33	3	1
23	6.33	25	5	0	0
24	10.33	22.33	3.33	1	0
25	8.33	28.33	11	0	0
26	2.33	38	5.67	0	0
27	18	42.67	19	3	1
28	9.33	27	9	1	0
29	8	17.67	6.33	0	0
30	6.67	31	5	0	0
31	7.33	27	14.33	0	0
32	10.67	38	11.67	1	0
33	7.33	19.67	10	0	0
34	9.67	35.33	27	2	1
35	3.67	31	3.67	0	0
36	6.67	44	14.33	1	0
37	4.67	19.67	6.33	0	0
38	6.67	40.67	24.33	1	0
39	5.33	39.67	11.33	0	0
40	6	34	6.33	0	0
41	4.67	39	1.67	0	0
42	5.67	30.33	10.67	0	0
43	2	24	10	0	0
44	5.33	22.33	17	1	0
45	9	35	21.67	1	0
46	15.33	54	41.67	3	1
47	9.33	55.67	29.33	3	1
48	7	28.67	37.67	1	0
49	1.33	16.33	5.33	0	0
50	9	45	21.67	2	1
51	10.67	45.33	26	3	1
52	4	72.33	14.67	1	0
53	16.67	45	10.67	2	1
54	5.67	21	5.33	0	0
55	16	53.33	10.67	2	1
56	9.33	28	9	1	0
57	5.33	32.67	6	0	0
58	19.67	43.67	22.33	3	1
59	5.67	27.33	10	0	0
60	14.33	53	24	3	1
61	16	49.33	7.67	2	1
62	15.67	63.33	19	3	1
63	4.33	28.67	8	0	0
64	2.67	17.33	6.67	0	0
65	10	25.67	12.67	1	0
66	10.67	36.33	15.67	2	1
67	7	41.67	14.33	0	0
68	3.33	32	13	0	0
69	10.67	27.33	6.33	1	0
70	3.67	14	9	0	0
71	2.67	74	7.33	1	0
72	11	44.33	30.67	3	1
73	8.67	57.67	19.67	2	1
74	4.67	25	6.33	0	0
75	15.33	56	28.67	3	1
76	1	16	10.67	0	0
77	6.33	49.67	2.33	1	0
78	3.67	46.33	4.67	1	0
79	5	30.67	7	0	0
80	3.33	53.67	3.67	1	0
81	9	17.67	12.33	0	0
82	8.67	54.33	20.33	2	1
83	8	16	5.67	0	0
84	5.33	35	3	0	0
85	6.67	44	5	1	0
86	2.67	26.67	19.33	1	0
87	5	44.67	29.33	2	1
88	1.67	18	3	0	0
89	18	45.33	42	3	1
90	10.33	37.67	4	1	0
91	7.67	25.67	10.67	0	0
92	13.33	42.67	17	3	1
93	6	34.33	5.33	0	0
94	11	51.67	14	2	1
95	10.33	24.67	5	1	0
96	13.33	39.67	23.33	2	1
97	9	86	15.33	2	1
98	17.67	38.33	18.33	2	1
99	17	52	37	3	1
