# Supplementary material for: Towards a machine‐learning assisted diagnosis of psychiatric disorders and their operationalization in preclinical research: Evidence from studies on addiction‐like behaviour in individual rats
Source: Eur J Neurosci. 2022 Nov 1;56(11):6069–83. doi: 10.1111/ejn.15839 (PMC10092243; doi:10.1111/ejn.15839)
Supplement: Supplementary file 2 — Supporting Information [file EJN-56-6069-s006.zip › Training10.csv]

	AA	PR	AS	4groups	2groups
0	2	27.67	16	0	0
1	11.67	54.67	10.33	2	1
2	3.67	17.33	2.67	0	0
3	13	58.67	2	2	1
4	5.67	22.33	38.67	1	0
5	8.33	28.33	11	0	0
6	6.67	31	5	0	0
7	6.33	49.67	2.33	1	0
8	11	31.33	20.33	0	0
9	8.67	25.33	4.67	0	0
10	6.67	40.67	24.33	1	0
11	11.67	37.67	3.67	1	0
12	9.33	27	9	0	0
13	4	13.67	6.67	0	0
14	6.33	22.67	8	0	0
15	8.33	40.33	50.67	1	0
16	5.33	22.33	17	0	0
17	2	21.67	4	0	0
18	9.33	37	4	0	0
19	18	42.67	19	1	0
20	7.33	19.67	10	0	0
21	10.67	36.33	15.67	0	0
22	4	72.33	14.67	1	0
23	6.33	18	7	0	0
24	1.33	16.33	5.33	0	0
25	9	40.33	5	0	0
26	3.33	28.33	6	0	0
27	11	56	9.67	1	0
28	10.67	27.33	6.33	0	0
29	15.67	63.33	19	2	1
30	9	35	21.67	0	0
31	1.67	18	3	0	0
32	10	25.67	12.67	0	0
33	1.33	12.33	6	0	0
34	4.33	28.67	8	0	0
35	5.67	21	5.33	0	0
36	2.33	14.33	4	0	0
37	13	35.67	6	1	0
38	9.67	25.33	5.67	0	0
39	8	32	14.67	0	0
40	17	43	37.33	2	1
41	9.67	68	44.33	2	1
42	6	34	6.33	0	0
43	2.33	23.67	3.33	0	0
44	1	16	10.67	0	0
45	4	18.67	6.33	0	0
46	5.67	30.33	10.67	0	0
47	1.67	23.67	8.33	0	0
48	8.33	21.33	5	0	0
49	5	32	9.33	0	0
50	9	86	15.33	1	0
51	4.67	42	7.67	0	0
52	19.67	43.67	22.33	2	1
53	17	37.33	22.67	2	1
54	15.67	56.67	9.33	2	1
55	4.33	15.33	7.67	0	0
56	6	15.33	3.67	0	0
57	6	34.33	5.33	0	0
58	7	41.67	14.33	0	0
59	3.67	14	9	0	0
60	8	16	5.67	0	0
61	15	37.67	20.67	1	0
62	6	32.33	36.67	1	0
63	9.67	37.67	11	0	0
64	4	47.67	26.33	1	0
65	11	51.67	14	1	0
66	5.33	35	3	0	0
67	24.33	49.33	8.33	2	1
68	3.33	53.67	3.67	1	0
69	10.67	45.33	26	1	0
70	10	31	6	0	0
71	17.67	38.33	18.33	1	0
72	6.33	25	5	0	0
73	5	30	24.33	1	0
74	3	15.67	5.67	0	0
75	15.33	56	28.67	3	1
76	10.33	30	21	0	0
77	2.67	74	7.33	1	0
78	2.67	30.33	4.67	0	0
79	6.67	28	6	0	0
80	11	44.33	30.67	1	0
81	5	44.67	29.33	1	0
82	9	33.33	17.33	0	0
83	2.33	38	5.67	0	0
84	10.33	22.33	3.33	0	0
85	3.33	32	13	0	0
86	6	16	6.33	0	0
87	9.33	28	9	0	0
88	4.67	19.67	6.33	0	0
89	7.67	25.67	10.67	0	0
90	5.67	27.33	10	0	0
91	11.67	33	5	1	0
92	14	49.33	81.67	3	1
93	3.33	22.33	3.67	0	0
94	14.33	53	24	3	1
95	16	53.33	10.67	2	1
96	9.33	55.67	29.33	2	1
97	4.67	39	1.67	0	0
98	10.33	24.67	5	0	0
99	14.33	46	13	1	0
