# Supplementary material for: Towards a machine‐learning assisted diagnosis of psychiatric disorders and their operationalization in preclinical research: Evidence from studies on addiction‐like behaviour in individual rats
Source: Eur J Neurosci. 2022 Nov 1;56(11):6069–83. doi: 10.1111/ejn.15839 (PMC10092243; doi:10.1111/ejn.15839)
Supplement: Supplementary file 2 — Supporting Information [file EJN-56-6069-s006.zip › Training11.csv]

	AA	PR	AS	4groups	2groups
0	10.67	36.33	15.67	2	1
1	2.67	17.33	6.67	0	0
2	6.67	44	14.33	1	0
3	9.33	27	9	0	0
4	10	31	6	1	0
5	7.33	19.67	10	0	0
6	11	31.33	20.33	2	1
7	3.33	32	13	0	0
8	8.67	26.33	5	0	0
9	8.33	42	39	2	1
10	4.67	42	7.67	1	0
11	6.33	18	7	0	0
12	5	30.67	7	0	0
13	17	37.33	22.67	2	1
14	4.33	28.67	8	0	0
15	4	47.67	26.33	2	1
16	11.67	33	5	1	0
17	9.67	49	5.33	1	0
18	10.33	22.33	3.33	1	0
19	14.33	53	24	3	1
20	3.67	31	3.67	0	0
21	10	37	8.33	1	0
22	3.67	14	9	0	0
23	6.67	28	6	0	0
24	4	18.67	6.33	0	0
25	11	44.33	30.67	3	1
26	4.33	15.33	7.67	0	0
27	3.33	12.67	11	0	0
28	10.67	27.33	6.33	1	0
29	7	41.67	14.33	1	0
30	6.33	22.67	8	0	0
31	5	24	9.33	0	0
32	10.33	37.67	4	1	0
33	6.67	31	5	0	0
34	8	16	5.67	0	0
35	8	28	4.67	0	0
36	2.33	23.67	3.33	0	0
37	6	16	6.33	0	0
38	9.33	89	44.33	2	1
39	5	30	24.33	1	0
40	9	17.67	12.33	0	0
41	13	58.67	2	2	1
42	10.33	44	52.33	3	1
43	7	28.67	37.67	1	0
44	2	27.67	16	1	0
45	8.67	25.33	4.67	0	0
46	10.67	38	11.67	2	1
47	14	49.33	81.67	3	1
48	11.67	37.67	3.67	1	0
49	15.33	54	41.67	3	1
50	13.33	42.67	17	3	1
51	15.67	63.33	19	3	1
52	10	25.67	12.67	1	0
53	5.33	61	20	2	1
54	6.67	25.67	5.33	0	0
55	5.67	21	5.33	0	0
56	8	17.67	6.33	0	0
57	4.67	19.67	6.33	0	0
58	7.67	25.67	10.67	0	0
59	17	52	37	3	1
60	2.67	26.67	19.33	1	0
61	6	19.67	8.67	0	0
62	9.67	68	44.33	2	1
63	8.33	28.33	11	0	0
64	2.33	14.33	4	0	0
65	2	24	10	0	0
66	9.67	37.67	11	0	0
67	13.33	55	15.67	3	1
68	2.33	38	5.67	1	0
69	24.33	49.33	8.33	2	1
70	2.67	30.33	4.67	0	0
71	15	37.67	20.67	2	1
72	6	15.33	3.67	0	0
73	1.33	12.33	6	0	0
74	11	56	9.67	2	1
75	3	15.67	5.67	0	0
76	9.33	55.67	29.33	2	1
77	1.67	18	3	0	0
78	9	45	21.67	2	1
79	4.33	22.33	17.67	1	0
80	10.67	42	15.67	3	1
81	6.33	25	5	0	0
82	5	32	9.33	0	0
83	8.33	40.33	50.67	2	1
84	19.67	43.67	22.33	3	1
85	8.67	54.33	20.33	2	1
86	9	35	21.67	1	0
87	5.33	32.67	6	0	0
88	10.33	24.67	5	2	1
89	2	21.67	4	0	0
90	17.67	38.33	18.33	3	1
91	11.67	54.67	10.33	2	1
92	16.67	45	10.67	2	1
93	9.33	37	4	0	0
94	5.67	30.33	10.67	0	0
95	4.67	23.33	20.67	1	0
96	15.33	56	28.67	3	1
97	3.67	17.33	2.67	0	0
98	18	45.33	42	3	1
99	1.67	23.67	8.33	0	0
