# Supplementary material for: Towards a machine‐learning assisted diagnosis of psychiatric disorders and their operationalization in preclinical research: Evidence from studies on addiction‐like behaviour in individual rats
Source: Eur J Neurosci. 2022 Nov 1;56(11):6069–83. doi: 10.1111/ejn.15839 (PMC10092243; doi:10.1111/ejn.15839)
Supplement: Supplementary file 2 — Supporting Information [file EJN-56-6069-s006.zip › Training12.csv]

	AA	PR	AS	4groups	2groups
0	5.33	32.67	6	0	0
1	7.33	27	14.33	0	0
2	16	49.33	7.67	2	1
3	6.33	49.67	2.33	1	0
4	6.67	31	5	0	0
5	4	30.33	11.67	0	0
6	17.67	38.33	18.33	2	1
7	18	45.33	42	3	1
8	6.67	44	5	1	0
9	14.33	46	13	2	1
10	16	53.33	10.67	2	1
11	5.67	21	5.33	0	0
12	5.33	61	20	2	1
13	9.33	27	9	1	0
14	9	45	21.67	2	1
15	3	15.67	5.67	0	0
16	10	31	6	1	0
17	9.67	37.67	11	1	0
18	3.67	14	9	0	0
19	18	42.67	19	3	1
20	1.33	16.33	5.33	0	0
21	5.67	27.33	10	0	0
22	6.33	22.67	8	0	0
23	4	72.33	14.67	1	0
24	9	35	21.67	1	0
25	4.33	15.33	7.67	0	0
26	8	16	5.67	0	0
27	4.67	19.67	6.33	0	0
28	9	33.33	17.33	1	0
29	8	28	4.67	0	0
30	5.67	22.33	38.67	1	0
31	10.33	30	21	2	1
32	6.67	40.67	24.33	2	1
33	11	31.33	20.33	2	1
34	10.67	38	11.67	1	0
35	6	19.67	8.67	0	0
36	3.33	32	13	0	0
37	13	35.67	6	1	0
38	8.67	25.33	4.67	0	0
39	8.67	57.67	19.67	2	1
40	5.33	22.33	17	1	0
41	17	37.33	22.67	2	1
42	9.33	40.33	7.67	2	1
43	10.67	42	15.67	3	1
44	8	17.67	6.33	0	0
45	4.33	22.33	17.67	1	0
46	7.33	19.67	10	0	0
47	2	24	10	0	0
48	1.67	45.33	24.67	2	1
49	5	24	9.33	0	0
50	3.67	31	3.67	0	0
51	6.67	28	6	0	0
52	6.67	25.67	5.33	0	0
53	7	41.67	14.33	1	0
54	9	86	15.33	2	1
55	8.33	40.33	50.67	2	1
56	2.33	14.33	4	0	0
57	2.33	38	5.67	0	0
58	11	51.67	14	2	1
59	2	27.67	16	1	0
60	8.67	54.33	20.33	2	1
61	4.33	28.67	8	0	0
62	13.33	39.67	23.33	2	1
63	3.33	12.67	11	0	0
64	5	30	24.33	1	0
65	11	56	9.67	2	1
66	10.33	22.33	3.33	1	0
67	5	32	9.33	0	0
68	4.67	25	6.33	0	0
69	13.33	42.67	17	3	1
70	15	37.67	20.67	2	1
71	8.33	21.33	5	0	0
72	10.33	44	52.33	3	1
73	5.67	25.33	4.33	0	0
74	10.67	45.33	26	3	1
75	2	21.67	4	0	0
76	11.67	33	5	1	0
77	11.67	54.67	10.33	2	1
78	14.33	53	24	3	1
79	1.33	12.33	6	0	0
80	3.33	53.67	3.67	1	0
81	6	16	6.33	0	0
82	7.67	46.33	8.33	1	0
83	24.33	49.33	8.33	2	1
84	9.33	37	4	1	0
85	15.33	56	28.67	3	1
86	1	16	10.67	0	0
87	10.33	37.67	4	1	0
88	1.67	18	3	0	0
89	19.67	43.67	22.33	3	1
90	2.33	40.33	45.67	2	1
91	2.67	17.33	6.67	0	0
92	9	40.33	5	1	0
93	3.67	46.33	4.67	1	0
94	6	34.33	5.33	0	0
95	4.67	23.33	20.67	1	0
96	11.67	37.67	3.67	1	0
97	9.67	25.33	5.67	1	0
98	4.67	42	7.67	1	0
99	17	43	37.33	3	1
