# Supplementary material for: Towards a machine‐learning assisted diagnosis of psychiatric disorders and their operationalization in preclinical research: Evidence from studies on addiction‐like behaviour in individual rats
Source: Eur J Neurosci. 2022 Nov 1;56(11):6069–83. doi: 10.1111/ejn.15839 (PMC10092243; doi:10.1111/ejn.15839)
Supplement: Supplementary file 2 — Supporting Information [file EJN-56-6069-s006.zip › Training13.csv]

	AA	PR	AS	4groups	2groups
0	8	16	5.67	0	0
1	8	17.67	6.33	0	0
2	4.33	22.33	17.67	1	0
3	10.67	36.33	15.67	1	0
4	14.33	46	13	2	1
5	1.67	23.67	8.33	0	0
6	6.67	40.67	24.33	1	0
7	10.33	30	21	2	1
8	4	30.33	11.67	0	0
9	6	16	6.33	0	0
10	11.67	37.67	3.67	1	0
11	8	28	4.67	0	0
12	8	32	14.67	0	0
13	13.33	39.67	23.33	2	1
14	2.33	38	5.67	0	0
15	6.33	18	7	0	0
16	4.33	28.67	8	0	0
17	9.33	27	9	0	0
18	1.67	45.33	24.67	2	1
19	2.67	74	7.33	1	0
20	6.67	31	5	0	0
21	11	31.33	20.33	2	1
22	7.67	46.33	8.33	1	0
23	10	25.67	12.67	1	0
24	9.67	37.67	11	1	0
25	10.67	42	15.67	2	1
26	10.67	27.33	6.33	1	0
27	1.33	16.33	5.33	0	0
28	6.67	25.67	5.33	0	0
29	9	86	15.33	1	0
30	2	24	10	0	0
31	3.33	53.67	3.67	1	0
32	8.33	42	39	2	1
33	5	32	9.33	0	0
34	11	51.67	14	2	1
35	5	30	24.33	1	0
36	17.67	38.33	18.33	2	1
37	3.67	31	3.67	0	0
38	15.67	63.33	19	3	1
39	15.33	56	28.67	3	1
40	8.33	40.33	50.67	1	0
41	7	28.67	37.67	1	0
42	13.33	42.67	17	3	1
43	17	37.33	22.67	2	1
44	3.67	17.33	2.67	0	0
45	6.33	22.67	8	0	0
46	9.67	35.33	27	2	1
47	1.67	18	3	0	0
48	24.33	49.33	8.33	2	1
49	5	24	9.33	0	0
50	2.67	26.67	19.33	1	0
51	5.67	27.33	10	0	0
52	5.67	21	5.33	0	0
53	9	17.67	12.33	0	0
54	4.33	15.33	7.67	0	0
55	6	32.33	36.67	1	0
56	5	44.67	29.33	2	1
57	6.67	44	14.33	1	0
58	4	72.33	14.67	1	0
59	3.33	22.33	3.67	0	0
60	13.33	55	15.67	2	1
61	18	42.67	19	3	1
62	9.33	89	44.33	2	1
63	10	31	6	1	0
64	11	56	9.67	2	1
65	4.67	19.67	6.33	0	0
66	3.33	28.33	6	0	0
67	8.67	54.33	20.33	2	1
68	9.67	68	44.33	3	1
69	5.67	30.33	10.67	0	0
70	2	21.67	4	0	0
71	16	53.33	10.67	2	1
72	6.67	28	6	0	0
73	3.67	46.33	4.67	1	0
74	7.33	27	14.33	0	0
75	10.33	22.33	3.33	1	0
76	9	33.33	17.33	1	0
77	5.67	22.33	38.67	1	0
78	6.67	44	5	1	0
79	10.33	37.67	4	1	0
80	9	35	21.67	1	0
81	6	34.33	5.33	0	0
82	8.67	57.67	19.67	2	1
83	4.67	23.33	20.67	1	0
84	7.67	25.67	10.67	0	0
85	15.67	56.67	9.33	2	1
86	16.67	45	10.67	2	1
87	15.33	54	41.67	3	1
88	4.67	25	6.33	0	0
89	5.33	22.33	17	1	0
90	9.33	40.33	7.67	0	0
91	16	49.33	7.67	2	1
92	17	43	37.33	3	1
93	11.67	33	5	1	0
94	6.33	25	5	0	0
95	17	52	37	3	1
96	4	13.67	6.67	0	0
97	9.33	28	9	0	0
98	19.67	43.67	22.33	3	1
99	9.33	37	4	0	0
