# Supplementary material for: Towards a machine‐learning assisted diagnosis of psychiatric disorders and their operationalization in preclinical research: Evidence from studies on addiction‐like behaviour in individual rats
Source: Eur J Neurosci. 2022 Nov 1;56(11):6069–83. doi: 10.1111/ejn.15839 (PMC10092243; doi:10.1111/ejn.15839)
Supplement: Supplementary file 2 — Supporting Information [file EJN-56-6069-s006.zip › Training14.csv]

	AA	PR	AS	4groups	2groups
0	3.67	46.33	4.67	1	0
1	8.33	42	39	1	0
2	9	33.33	17.33	1	0
3	3.33	22.33	3.67	0	0
4	10	31	6	1	0
5	6.67	28	6	0	0
6	4.67	25	6.33	0	0
7	11	44.33	30.67	3	1
8	6	19.67	8.67	0	0
9	6.33	18	7	0	0
10	9.33	55.67	29.33	2	1
11	18	45.33	42	3	1
12	7	41.67	14.33	0	0
13	7.33	27	14.33	0	0
14	4	13.67	6.67	0	0
15	8.67	54.33	20.33	2	1
16	4.33	22.33	17.67	1	0
17	4.67	23.33	20.67	1	0
18	15.67	63.33	19	3	1
19	4.33	15.33	7.67	0	0
20	7	28.67	37.67	1	0
21	5	44.67	29.33	2	1
22	18	42.67	19	2	1
23	8.33	21.33	5	0	0
24	6.33	22.67	8	0	0
25	7.67	46.33	8.33	1	0
26	6.67	31	5	0	0
27	17	52	37	3	1
28	17	37.33	22.67	2	1
29	5	32	9.33	0	0
30	11.67	37.67	3.67	1	0
31	15.67	56.67	9.33	2	1
32	4.67	19.67	6.33	0	0
33	16	49.33	7.67	2	1
34	9.33	28	9	0	0
35	10	25.67	12.67	1	0
36	5.33	22.33	17	1	0
37	2.67	26.67	19.33	1	0
38	2	24	10	0	0
39	1.67	45.33	24.67	2	1
40	13	58.67	2	2	1
41	1.33	16.33	5.33	0	0
42	19.67	43.67	22.33	3	1
43	10.67	36.33	15.67	1	0
44	9.67	25.33	5.67	0	0
45	6	16	6.33	0	0
46	8.67	26.33	5	0	0
47	4	72.33	14.67	1	0
48	11	56	9.67	2	1
49	13.33	39.67	23.33	2	1
50	15.33	56	28.67	3	1
51	5.33	32.67	6	0	0
52	3.67	17.33	2.67	0	0
53	2.67	74	7.33	1	0
54	17	43	37.33	3	1
55	9.67	37.67	11	0	0
56	11	51.67	14	2	1
57	9	17.67	12.33	0	0
58	10.67	45.33	26	3	1
59	2	21.67	4	0	0
60	13.33	55	15.67	2	1
61	6.33	49.67	2.33	1	0
62	1	16	10.67	0	0
63	5	30.67	7	0	0
64	15.33	54	41.67	3	1
65	9	45	21.67	2	1
66	8	28	4.67	0	0
67	10	37	8.33	1	0
68	10.33	37.67	4	1	0
69	15	37.67	20.67	2	1
70	13.33	42.67	17	2	1
71	14.33	46	13	2	1
72	4	47.67	26.33	2	1
73	8.67	25.33	4.67	0	0
74	2.33	40.33	45.67	1	0
75	1.67	18	3	0	0
76	2.33	23.67	3.33	0	0
77	2.67	30.33	4.67	0	0
78	14.33	53	24	3	1
79	2	27.67	16	0	0
80	10.67	42	15.67	1	0
81	9.67	35.33	27	1	0
82	4	18.67	6.33	0	0
83	6.67	44	5	1	0
84	8.33	40.33	50.67	1	0
85	9	40.33	5	0	0
86	13	35.67	6	1	0
87	5.67	27.33	10	0	0
88	5.33	61	20	2	1
89	4.33	28.67	8	0	0
90	10.33	44	52.33	3	1
91	5	30	24.33	1	0
92	11.67	54.67	10.33	2	1
93	6.67	44	14.33	1	0
94	3	15.67	5.67	0	0
95	3.67	31	3.67	0	0
96	5.67	30.33	10.67	0	0
97	5.33	35	3	0	0
98	10.33	22.33	3.33	1	0
99	2.33	38	5.67	0	0
