# Supplementary material for: Towards a machine‐learning assisted diagnosis of psychiatric disorders and their operationalization in preclinical research: Evidence from studies on addiction‐like behaviour in individual rats
Source: Eur J Neurosci. 2022 Nov 1;56(11):6069–83. doi: 10.1111/ejn.15839 (PMC10092243; doi:10.1111/ejn.15839)
Supplement: Supplementary file 2 — Supporting Information [file EJN-56-6069-s006.zip › Training15.csv]

	AA	PR	AS	4groups	2groups
0	16	53.33	10.67	2	1
1	14.33	53	24	3	1
2	10.33	37.67	4	1	0
3	18	45.33	42	3	1
4	11.67	33	5	1	0
5	1.67	23.67	8.33	0	0
6	8	28	4.67	0	0
7	9.33	37	4	1	0
8	5.33	32.67	6	0	0
9	6.67	28	6	0	0
10	2.67	30.33	4.67	0	0
11	8.67	25.33	4.67	0	0
12	11.67	37.67	3.67	1	0
13	9.33	27	9	1	0
14	2	27.67	16	1	0
15	5.33	61	20	2	1
16	16	49.33	7.67	2	1
17	8.33	28.33	11	0	0
18	17.67	38.33	18.33	2	1
19	9.33	89	44.33	3	1
20	6	34	6.33	0	0
21	4	30.33	11.67	0	0
22	9.33	55.67	29.33	3	1
23	3.33	32	13	0	0
24	10.33	30	21	2	1
25	10.67	38	11.67	1	0
26	7.67	46.33	8.33	1	0
27	8.33	21.33	5	0	0
28	10.67	27.33	6.33	1	0
29	5	32	9.33	0	0
30	10.33	44	52.33	3	1
31	2.67	74	7.33	1	0
32	9.33	28	9	1	0
33	8	16	5.67	0	0
34	4.67	25	6.33	0	0
35	2.67	17.33	6.67	0	0
36	5.67	22.33	38.67	1	0
37	3.67	17.33	2.67	0	0
38	5.33	22.33	17	1	0
39	3.67	14	9	0	0
40	9.33	40.33	7.67	2	1
41	11	44.33	30.67	3	1
42	4.33	15.33	7.67	0	0
43	10.33	22.33	3.33	1	0
44	4.67	23.33	20.67	1	0
45	6.67	40.67	24.33	2	1
46	6.67	44	5	1	0
47	3.67	46.33	4.67	1	0
48	18	42.67	19	3	1
49	2	21.67	4	0	0
50	1.67	45.33	24.67	2	1
51	16.67	45	10.67	2	1
52	2.33	38	5.67	0	0
53	4	18.67	6.33	0	0
54	5	30.67	7	0	0
55	7.33	19.67	10	0	0
56	5.33	39.67	11.33	0	0
57	9.67	68	44.33	3	1
58	4.33	28.67	8	0	0
59	15.67	63.33	19	3	1
60	17	37.33	22.67	2	1
61	4	72.33	14.67	2	1
62	4.67	42	7.67	1	0
63	2	24	10	0	0
64	6.33	49.67	2.33	1	0
65	6	34.33	5.33	0	0
66	7.67	25.67	10.67	0	0
67	10.33	24.67	5	1	0
68	9.67	35.33	27	2	1
69	4.33	22.33	17.67	1	0
70	6.67	25.67	5.33	0	0
71	1	16	10.67	0	0
72	11	51.67	14	2	1
73	10	25.67	12.67	1	0
74	17	43	37.33	3	1
75	9	35	21.67	1	0
76	8.33	42	39	2	1
77	3.33	22.33	3.67	0	0
78	1.33	12.33	6	0	0
79	15.33	54	41.67	3	1
80	9	45	21.67	2	1
81	13.33	39.67	23.33	2	1
82	4.67	39	1.67	0	0
83	3.67	31	3.67	0	0
84	11	56	9.67	2	1
85	2.33	14.33	4	0	0
86	9	17.67	12.33	0	0
87	8.33	40.33	50.67	2	1
88	9.67	49	5.33	2	1
89	1.33	16.33	5.33	0	0
90	13.33	55	15.67	3	1
91	5	44.67	29.33	2	1
92	6	15.33	3.67	0	0
93	2.33	23.67	3.33	0	0
94	2.33	40.33	45.67	2	1
95	7.33	27	14.33	1	0
96	1.67	18	3	0	0
97	3.33	53.67	3.67	1	0
98	9	40.33	5	1	0
99	6.33	22.67	8	0	0
