# Supplementary material for: Towards a machine‐learning assisted diagnosis of psychiatric disorders and their operationalization in preclinical research: Evidence from studies on addiction‐like behaviour in individual rats
Source: Eur J Neurosci. 2022 Nov 1;56(11):6069–83. doi: 10.1111/ejn.15839 (PMC10092243; doi:10.1111/ejn.15839)
Supplement: Supplementary file 2 — Supporting Information [file EJN-56-6069-s006.zip › Training16.csv]

	AA	PR	AS	4groups	2groups
0	10	37	8.33	1	0
1	3.33	12.67	11	0	0
2	1.67	23.67	8.33	0	0
3	13	58.67	2	2	1
4	6	19.67	8.67	0	0
5	5	30	24.33	1	0
6	13.33	55	15.67	3	1
7	2.67	30.33	4.67	0	0
8	5.67	30.33	10.67	0	0
9	2.67	26.67	19.33	1	0
10	10.67	45.33	26	3	1
11	3.67	31	3.67	0	0
12	9	35	21.67	1	0
13	6.67	44	14.33	1	0
14	18	45.33	42	3	1
15	2.33	40.33	45.67	2	1
16	11.67	37.67	3.67	2	1
17	9.67	25.33	5.67	1	0
18	9.33	37	4	1	0
19	11	44.33	30.67	3	1
20	9.33	89	44.33	3	1
21	11	56	9.67	2	1
22	9.33	55.67	29.33	3	1
23	3.67	17.33	2.67	0	0
24	9	17.67	12.33	0	0
25	1.33	12.33	6	0	0
26	9.33	40.33	7.67	2	1
27	5.33	61	20	2	1
28	6	32.33	36.67	1	0
29	15	37.67	20.67	3	1
30	10	31	6	1	0
31	6	34.33	5.33	0	0
32	9	40.33	5	1	0
33	10.33	37.67	4	2	1
34	4.33	22.33	17.67	1	0
35	6	15.33	3.67	0	0
36	5	44.67	29.33	2	1
37	16.67	45	10.67	2	1
38	10.67	42	15.67	3	1
39	15.33	54	41.67	3	1
40	5.33	35	3	0	0
41	5	30.67	7	0	0
42	3.33	28.33	6	0	0
43	8	28	4.67	0	0
44	6	34	6.33	0	0
45	7	41.67	14.33	1	0
46	10.67	36.33	15.67	2	1
47	10.33	22.33	3.33	1	0
48	3	15.67	5.67	0	0
49	16	53.33	10.67	2	1
50	4.67	25	6.33	0	0
51	9.67	37.67	11	2	1
52	11	31.33	20.33	2	1
53	8	16	5.67	0	0
54	8.67	26.33	5	0	0
55	7	28.67	37.67	1	0
56	5.33	22.33	17	1	0
57	9.33	28	9	1	0
58	2.33	14.33	4	0	0
59	9	33.33	17.33	1	0
60	6.33	22.67	8	0	0
61	4.67	39	1.67	1	0
62	7.33	27	14.33	0	0
63	8	32	14.67	0	0
64	4	30.33	11.67	0	0
65	13.33	42.67	17	3	1
66	3.33	32	13	0	0
67	8	17.67	6.33	0	0
68	17	52	37	3	1
69	8.33	28.33	11	0	0
70	10.67	27.33	6.33	1	0
71	16	49.33	7.67	2	1
72	7.67	25.67	10.67	0	0
73	2.33	23.67	3.33	0	0
74	6	16	6.33	0	0
75	1.33	16.33	5.33	0	0
76	8.33	40.33	50.67	2	1
77	4	13.67	6.67	0	0
78	14	49.33	81.67	3	1
79	4.67	19.67	6.33	0	0
80	9	45	21.67	2	1
81	5.33	32.67	6	0	0
82	17	37.33	22.67	2	1
83	4	18.67	6.33	0	0
84	1.67	18	3	0	0
85	3.67	14	9	0	0
86	19.67	43.67	22.33	3	1
87	4	47.67	26.33	2	1
88	5	32	9.33	0	0
89	6.33	18	7	0	0
90	8.33	21.33	5	0	0
91	8.67	57.67	19.67	2	1
92	6.67	44	5	1	0
93	9.67	35.33	27	2	1
94	4.33	28.67	8	0	0
95	10.33	24.67	5	1	0
96	14.33	53	24	3	1
97	11	51.67	14	2	1
98	10.33	30	21	2	1
99	2	24	10	0	0
