# Supplementary material for: Towards a machine‐learning assisted diagnosis of psychiatric disorders and their operationalization in preclinical research: Evidence from studies on addiction‐like behaviour in individual rats
Source: Eur J Neurosci. 2022 Nov 1;56(11):6069–83. doi: 10.1111/ejn.15839 (PMC10092243; doi:10.1111/ejn.15839)
Supplement: Supplementary file 2 — Supporting Information [file EJN-56-6069-s006.zip › Training17.csv]

	AA	PR	AS	4groups	2groups
0	6.33	25	5	0	0
1	8.67	57.67	19.67	2	1
2	9.33	37	4	1	0
3	2.67	74	7.33	1	0
4	4.33	15.33	7.67	0	0
5	7.33	19.67	10	0	0
6	16	49.33	7.67	2	1
7	4	18.67	6.33	0	0
8	1	16	10.67	0	0
9	7.67	25.67	10.67	0	0
10	4.33	28.67	8	0	0
11	9.67	25.33	5.67	1	0
12	15.33	54	41.67	3	1
13	3.33	53.67	3.67	1	0
14	10.67	27.33	6.33	1	0
15	8	16	5.67	0	0
16	8.67	25.33	4.67	0	0
17	16.67	45	10.67	2	1
18	8.33	28.33	11	0	0
19	5	44.67	29.33	2	1
20	11.67	54.67	10.33	2	1
21	8	28	4.67	0	0
22	6	34	6.33	0	0
23	11	51.67	14	2	1
24	2	21.67	4	0	0
25	5	32	9.33	0	0
26	3.67	31	3.67	0	0
27	5	24	9.33	0	0
28	11	44.33	30.67	3	1
29	13.33	42.67	17	3	1
30	6.33	22.67	8	0	0
31	1.33	16.33	5.33	0	0
32	11.67	37.67	3.67	1	0
33	5	30	24.33	1	0
34	6.67	28	6	0	0
35	5.33	35	3	0	0
36	8.67	26.33	5	0	0
37	2.67	17.33	6.67	0	0
38	2.67	26.67	19.33	1	0
39	6.67	44	5	1	0
40	4.67	19.67	6.33	0	0
41	7.67	46.33	8.33	1	0
42	9	45	21.67	2	1
43	3.67	14	9	0	0
44	6	32.33	36.67	1	0
45	10	37	8.33	1	0
46	4.67	39	1.67	0	0
47	11	31.33	20.33	2	1
48	4.67	23.33	20.67	1	0
49	9.33	55.67	29.33	3	1
50	7	28.67	37.67	1	0
51	8	32	14.67	0	0
52	10.33	22.33	3.33	1	0
53	2.33	40.33	45.67	1	0
54	1.67	18	3	0	0
55	19.67	43.67	22.33	3	1
56	11	56	9.67	2	1
57	5	30.67	7	0	0
58	14.33	53	24	3	1
59	18	45.33	42	3	1
60	8.33	42	39	1	0
61	2.33	38	5.67	0	0
62	2.67	30.33	4.67	0	0
63	10.67	38	11.67	1	0
64	9	33.33	17.33	1	0
65	5.67	22.33	38.67	1	0
66	14	49.33	81.67	3	1
67	1.67	45.33	24.67	2	1
68	3.67	46.33	4.67	1	0
69	10	25.67	12.67	1	0
70	18	42.67	19	3	1
71	9.33	27	9	1	0
72	15	37.67	20.67	2	1
73	13.33	39.67	23.33	2	1
74	15.33	56	28.67	3	1
75	2	24	10	0	0
76	3.33	32	13	0	0
77	2.33	14.33	4	0	0
78	9.33	40.33	7.67	1	0
79	6.67	44	14.33	1	0
80	10.33	44	52.33	3	1
81	5.33	22.33	17	1	0
82	10.67	45.33	26	3	1
83	3	15.67	5.67	0	0
84	3.33	28.33	6	0	0
85	6.33	49.67	2.33	1	0
86	4	72.33	14.67	1	0
87	13.33	55	15.67	2	1
88	9.67	35.33	27	2	1
89	2.33	23.67	3.33	0	0
90	8.67	54.33	20.33	2	1
91	9.67	68	44.33	3	1
92	9.67	49	5.33	2	1
93	2	27.67	16	0	0
94	4	47.67	26.33	2	1
95	6	34.33	5.33	0	0
96	9.67	37.67	11	1	0
97	4.67	42	7.67	0	0
98	10.67	36.33	15.67	1	0
99	4	30.33	11.67	0	0
