# Supplementary material for: Towards a machine‐learning assisted diagnosis of psychiatric disorders and their operationalization in preclinical research: Evidence from studies on addiction‐like behaviour in individual rats
Source: Eur J Neurosci. 2022 Nov 1;56(11):6069–83. doi: 10.1111/ejn.15839 (PMC10092243; doi:10.1111/ejn.15839)
Supplement: Supplementary file 2 — Supporting Information [file EJN-56-6069-s006.zip › Training18.csv]

	AA	PR	AS	4groups	2groups
0	2	24	10	0	0
1	4.33	15.33	7.67	0	0
2	6	15.33	3.67	0	0
3	5.33	35	3	0	0
4	6.33	22.67	8	0	0
5	10.67	27.33	6.33	1	0
6	1.67	45.33	24.67	2	1
7	8.33	21.33	5	0	0
8	9.67	49	5.33	1	0
9	6.67	44	14.33	1	0
10	8.67	25.33	4.67	0	0
11	10	37	8.33	1	0
12	5.67	21	5.33	0	0
13	2.33	40.33	45.67	1	0
14	6	32.33	36.67	1	0
15	5.67	30.33	10.67	0	0
16	11	31.33	20.33	2	1
17	8	32	14.67	0	0
18	10.33	24.67	5	1	0
19	15.33	54	41.67	3	1
20	4.67	42	7.67	1	0
21	2.67	30.33	4.67	0	0
22	6.33	25	5	0	0
23	5	24	9.33	0	0
24	10	31	6	1	0
25	9.33	28	9	0	0
26	13	35.67	6	1	0
27	3.33	12.67	11	0	0
28	15	37.67	20.67	2	1
29	5	32	9.33	0	0
30	9.67	68	44.33	2	1
31	11	56	9.67	2	1
32	4	72.33	14.67	1	0
33	5.67	22.33	38.67	1	0
34	18	42.67	19	3	1
35	13	58.67	2	2	1
36	6.67	25.67	5.33	0	0
37	5	30.67	7	0	0
38	9.67	25.33	5.67	0	0
39	9	35	21.67	1	0
40	10.33	37.67	4	1	0
41	2.33	14.33	4	0	0
42	6	34	6.33	0	0
43	18	45.33	42	3	1
44	1	16	10.67	0	0
45	10.33	44	52.33	3	1
46	7	41.67	14.33	0	0
47	16	53.33	10.67	2	1
48	9.33	89	44.33	2	1
49	7.67	46.33	8.33	1	0
50	8.33	42	39	2	1
51	5.33	32.67	6	0	0
52	6.33	49.67	2.33	1	0
53	15.67	63.33	19	3	1
54	16	49.33	7.67	2	1
55	10.67	42	15.67	3	1
56	24.33	49.33	8.33	2	1
57	6	34.33	5.33	0	0
58	6.67	40.67	24.33	1	0
59	5	30	24.33	1	0
60	4	13.67	6.67	0	0
61	6	19.67	8.67	0	0
62	9.33	27	9	0	0
63	15.67	56.67	9.33	2	1
64	8.67	26.33	5	0	0
65	4	47.67	26.33	2	1
66	3.33	53.67	3.67	1	0
67	17	37.33	22.67	2	1
68	10	25.67	12.67	1	0
69	11.67	37.67	3.67	1	0
70	13.33	42.67	17	3	1
71	4.67	39	1.67	0	0
72	17	52	37	3	1
73	8.67	57.67	19.67	2	1
74	9	33.33	17.33	1	0
75	13.33	55	15.67	3	1
76	2.67	74	7.33	1	0
77	14.33	46	13	2	1
78	3.67	14	9	0	0
79	9.33	55.67	29.33	2	1
80	15.33	56	28.67	3	1
81	2.67	26.67	19.33	1	0
82	4.67	25	6.33	0	0
83	4.33	22.33	17.67	1	0
84	8.33	28.33	11	0	0
85	10.67	36.33	15.67	2	1
86	11.67	33	5	1	0
87	2.33	38	5.67	0	0
88	2	27.67	16	1	0
89	17	43	37.33	3	1
90	3	15.67	5.67	0	0
91	4	30.33	11.67	0	0
92	7.33	27	14.33	0	0
93	9	40.33	5	0	0
94	14	49.33	81.67	3	1
95	5.33	39.67	11.33	0	0
96	10.33	30	21	2	1
97	6.67	44	5	1	0
98	9	17.67	12.33	0	0
99	7.33	19.67	10	0	0
