# Supplementary material for: Towards a machine‐learning assisted diagnosis of psychiatric disorders and their operationalization in preclinical research: Evidence from studies on addiction‐like behaviour in individual rats
Source: Eur J Neurosci. 2022 Nov 1;56(11):6069–83. doi: 10.1111/ejn.15839 (PMC10092243; doi:10.1111/ejn.15839)
Supplement: Supplementary file 2 — Supporting Information [file EJN-56-6069-s006.zip › Training19.csv]

	AA	PR	AS	4groups	2groups
0	7.67	25.67	10.67	0	0
1	6.67	44	14.33	1	0
2	13	58.67	2	2	1
3	9.33	89	44.33	3	1
4	15.33	56	28.67	3	1
5	4.67	19.67	6.33	0	0
6	11.67	37.67	3.67	1	0
7	3	15.67	5.67	0	0
8	6	32.33	36.67	1	0
9	11	44.33	30.67	3	1
10	3.67	31	3.67	0	0
11	14.33	53	24	3	1
12	4	72.33	14.67	1	0
13	5.67	21	5.33	0	0
14	6	34	6.33	0	0
15	8	32	14.67	0	0
16	17	37.33	22.67	2	1
17	9.67	25.33	5.67	1	0
18	2.67	74	7.33	1	0
19	5	30.67	7	0	0
20	6.67	40.67	24.33	1	0
21	4.33	22.33	17.67	1	0
22	2.33	38	5.67	0	0
23	3.33	22.33	3.67	0	0
24	6	16	6.33	0	0
25	9	35	21.67	2	1
26	8.33	42	39	2	1
27	15.67	63.33	19	3	1
28	11	51.67	14	2	1
29	2.67	17.33	6.67	0	0
30	6.67	31	5	0	0
31	9.67	35.33	27	2	1
32	5	32	9.33	0	0
33	8.67	57.67	19.67	2	1
34	10.67	42	15.67	3	1
35	8.67	26.33	5	0	0
36	2.33	14.33	4	0	0
37	10.67	38	11.67	1	0
38	5.33	22.33	17	1	0
39	7	41.67	14.33	1	0
40	10.33	37.67	4	1	0
41	4	47.67	26.33	2	1
42	6.33	49.67	2.33	1	0
43	2.67	26.67	19.33	1	0
44	5.67	27.33	10	0	0
45	6.67	44	5	1	0
46	5	44.67	29.33	2	1
47	9	86	15.33	2	1
48	15.67	56.67	9.33	2	1
49	5.33	32.67	6	0	0
50	9	33.33	17.33	2	1
51	18	45.33	42	3	1
52	5.67	22.33	38.67	1	0
53	5	30	24.33	1	0
54	2.33	40.33	45.67	1	0
55	6.33	25	5	0	0
56	2.33	23.67	3.33	0	0
57	13	35.67	6	1	0
58	2	21.67	4	0	0
59	6.33	18	7	0	0
60	18	42.67	19	3	1
61	5.33	35	3	0	0
62	1.67	18	3	0	0
63	17.67	38.33	18.33	2	1
64	3.33	32	13	0	0
65	2	27.67	16	1	0
66	3.67	46.33	4.67	1	0
67	10.33	44	52.33	3	1
68	10.33	30	21	2	1
69	8.67	54.33	20.33	2	1
70	1.67	45.33	24.67	2	1
71	1	16	10.67	0	0
72	6	19.67	8.67	0	0
73	9.67	37.67	11	1	0
74	7.67	46.33	8.33	1	0
75	6.67	25.67	5.33	0	0
76	10.67	36.33	15.67	2	1
77	16	53.33	10.67	2	1
78	3.67	17.33	2.67	0	0
79	4	18.67	6.33	0	0
80	7.33	27	14.33	0	0
81	4.33	28.67	8	0	0
82	14.33	46	13	2	1
83	5.67	30.33	10.67	0	0
84	9.67	49	5.33	2	1
85	4.67	39	1.67	0	0
86	10.67	27.33	6.33	1	0
87	10	25.67	12.67	1	0
88	10	31	6	1	0
89	13.33	55	15.67	3	1
90	3.33	12.67	11	0	0
91	9	40.33	5	1	0
92	6	34.33	5.33	0	0
93	5.33	39.67	11.33	0	0
94	19.67	43.67	22.33	3	1
95	16	49.33	7.67	2	1
96	9	17.67	12.33	1	0
97	4	13.67	6.67	0	0
98	8.33	21.33	5	0	0
99	3.67	14	9	0	0
