# Supplementary material for: Towards a machine‐learning assisted diagnosis of psychiatric disorders and their operationalization in preclinical research: Evidence from studies on addiction‐like behaviour in individual rats
Source: Eur J Neurosci. 2022 Nov 1;56(11):6069–83. doi: 10.1111/ejn.15839 (PMC10092243; doi:10.1111/ejn.15839)
Supplement: Supplementary file 2 — Supporting Information [file EJN-56-6069-s006.zip › Training20.csv]

	AA	PR	AS	4groups	2groups
0	5.33	32.67	6	0	0
1	6.33	25	5	0	0
2	4	47.67	26.33	2	1
3	6	16	6.33	0	0
4	5	44.67	29.33	2	1
5	9.33	55.67	29.33	3	1
6	5.33	39.67	11.33	0	0
7	9.67	35.33	27	2	1
8	9.67	49	5.33	2	1
9	1.67	23.67	8.33	0	0
10	3.33	12.67	11	0	0
11	17.67	38.33	18.33	2	1
12	10.33	30	21	2	1
13	10	31	6	1	0
14	3.33	32	13	0	0
15	1.33	12.33	6	0	0
16	6	15.33	3.67	0	0
17	2	27.67	16	1	0
18	10.67	38	11.67	1	0
19	14.33	46	13	2	1
20	9.33	89	44.33	3	1
21	13	35.67	6	1	0
22	6.67	25.67	5.33	0	0
23	18	45.33	42	3	1
24	9	17.67	12.33	0	0
25	6.67	31	5	0	0
26	4.67	19.67	6.33	0	0
27	6	32.33	36.67	1	0
28	10.67	45.33	26	3	1
29	1.67	45.33	24.67	2	1
30	3	15.67	5.67	0	0
31	4.67	25	6.33	0	0
32	2	24	10	0	0
33	8	32	14.67	1	0
34	1.67	18	3	0	0
35	3.67	31	3.67	0	0
36	9.33	37	4	1	0
37	6.33	18	7	0	0
38	2.67	30.33	4.67	0	0
39	11.67	54.67	10.33	2	1
40	14	49.33	81.67	3	1
41	5.67	25.33	4.33	0	0
42	15	37.67	20.67	2	1
43	4.33	28.67	8	0	0
44	8.33	28.33	11	0	0
45	3.33	22.33	3.67	0	0
46	16	49.33	7.67	2	1
47	4.33	22.33	17.67	1	0
48	5.33	22.33	17	1	0
49	14.33	53	24	3	1
50	4.33	15.33	7.67	0	0
51	7.33	19.67	10	0	0
52	7	41.67	14.33	1	0
53	11	44.33	30.67	3	1
54	3.67	14	9	0	0
55	10.33	37.67	4	1	0
56	16.67	45	10.67	2	1
57	13	58.67	2	2	1
58	6.33	49.67	2.33	1	0
59	17	52	37	3	1
60	2	21.67	4	0	0
61	6.67	40.67	24.33	1	0
62	10.33	24.67	5	1	0
63	5.33	61	20	2	1
64	13.33	42.67	17	3	1
65	10	37	8.33	1	0
66	11	56	9.67	2	1
67	2.67	26.67	19.33	1	0
68	6.33	22.67	8	0	0
69	8	28	4.67	0	0
70	6.67	44	5	1	0
71	2.33	23.67	3.33	0	0
72	2.67	74	7.33	1	0
73	11.67	37.67	3.67	1	0
74	8	16	5.67	0	0
75	5	30.67	7	0	0
76	6.67	28	6	0	0
77	2.33	38	5.67	0	0
78	13.33	55	15.67	3	1
79	10.33	44	52.33	3	1
80	8.33	21.33	5	0	0
81	18	42.67	19	3	1
82	6.67	44	14.33	1	0
83	4	72.33	14.67	2	1
84	5	30	24.33	1	0
85	2.67	17.33	6.67	0	0
86	3.33	28.33	6	0	0
87	9.67	68	44.33	3	1
88	4	18.67	6.33	0	0
89	1.33	16.33	5.33	0	0
90	9.33	28	9	1	0
91	8.33	42	39	2	1
92	7.67	25.67	10.67	0	0
93	2.33	40.33	45.67	1	0
94	5.67	30.33	10.67	0	0
95	6	34.33	5.33	0	0
96	17	43	37.33	3	1
97	8.67	25.33	4.67	0	0
98	4.67	39	1.67	0	0
99	15.67	63.33	19	3	1
