# Supplementary material for: Towards a machine‐learning assisted diagnosis of psychiatric disorders and their operationalization in preclinical research: Evidence from studies on addiction‐like behaviour in individual rats
Source: Eur J Neurosci. 2022 Nov 1;56(11):6069–83. doi: 10.1111/ejn.15839 (PMC10092243; doi:10.1111/ejn.15839)
Supplement: Supplementary file 2 — Supporting Information [file EJN-56-6069-s006.zip › Training21.csv]

	AA	PR	AS	4groups	2groups
0	16	49.33	7.67	2	1
1	3.67	46.33	4.67	1	0
2	11	51.67	14	3	1
3	2.33	40.33	45.67	1	0
4	6	19.67	8.67	0	0
5	10.67	42	15.67	3	1
6	11.67	37.67	3.67	1	0
7	2.33	23.67	3.33	0	0
8	2.67	30.33	4.67	0	0
9	6.67	40.67	24.33	2	1
10	13.33	55	15.67	3	1
11	6	34.33	5.33	0	0
12	9.33	40.33	7.67	1	0
13	4	47.67	26.33	2	1
14	1.33	12.33	6	0	0
15	24.33	49.33	8.33	2	1
16	15	37.67	20.67	2	1
17	10.67	27.33	6.33	1	0
18	5.67	22.33	38.67	1	0
19	15.33	54	41.67	3	1
20	9.33	28	9	1	0
21	9.33	27	9	1	0
22	10	31	6	1	0
23	9	35	21.67	1	0
24	1	16	10.67	0	0
25	3.67	14	9	0	0
26	4.67	42	7.67	1	0
27	8	28	4.67	0	0
28	4	30.33	11.67	0	0
29	9.67	49	5.33	2	1
30	5	24	9.33	0	0
31	13	58.67	2	2	1
32	6.33	18	7	0	0
33	9.33	55.67	29.33	3	1
34	4.33	15.33	7.67	0	0
35	16.67	45	10.67	2	1
36	5.33	32.67	6	0	0
37	8.67	57.67	19.67	2	1
38	14	49.33	81.67	3	1
39	7	41.67	14.33	2	1
40	5.67	30.33	10.67	0	0
41	5.33	39.67	11.33	0	0
42	9.67	25.33	5.67	1	0
43	11	56	9.67	2	1
44	1.33	16.33	5.33	0	0
45	6.33	49.67	2.33	1	0
46	5.33	61	20	2	1
47	4.67	19.67	6.33	0	0
48	10.33	44	52.33	3	1
49	5	30	24.33	1	0
50	8	32	14.67	1	0
51	3.67	31	3.67	0	0
52	10.67	45.33	26	3	1
53	4.67	23.33	20.67	1	0
54	6.33	25	5	0	0
55	15.67	63.33	19	3	1
56	9.67	37.67	11	1	0
57	2.33	38	5.67	0	0
58	10.33	30	21	2	1
59	8.67	54.33	20.33	2	1
60	5.67	27.33	10	0	0
61	11.67	54.67	10.33	2	1
62	1.67	18	3	0	0
63	14.33	46	13	3	1
64	17	37.33	22.67	2	1
65	10	37	8.33	1	0
66	8.67	25.33	4.67	0	0
67	3.33	28.33	6	0	0
68	4.67	39	1.67	0	0
69	9.33	37	4	1	0
70	10.33	24.67	5	1	0
71	5.33	35	3	0	0
72	11	44.33	30.67	3	1
73	18	45.33	42	3	1
74	3.33	22.33	3.67	0	0
75	5	30.67	7	0	0
76	7.67	46.33	8.33	1	0
77	6.33	22.67	8	0	0
78	1.67	23.67	8.33	0	0
79	5.67	21	5.33	0	0
80	6.67	25.67	5.33	0	0
81	5.33	22.33	17	1	0
82	10	25.67	12.67	1	0
83	8	16	5.67	0	0
84	9	40.33	5	0	0
85	3.33	53.67	3.67	1	0
86	13.33	42.67	17	3	1
87	13	35.67	6	1	0
88	6	16	6.33	0	0
89	5	32	9.33	0	0
90	9	33.33	17.33	1	0
91	6.67	44	14.33	2	1
92	8.33	21.33	5	0	0
93	7	28.67	37.67	1	0
94	4	13.67	6.67	0	0
95	6.67	44	5	1	0
96	5.67	25.33	4.33	0	0
97	6.67	31	5	0	0
98	4.33	28.67	8	0	0
99	13.33	39.67	23.33	2	1
