# Supplementary material for: Towards a machine‐learning assisted diagnosis of psychiatric disorders and their operationalization in preclinical research: Evidence from studies on addiction‐like behaviour in individual rats
Source: Eur J Neurosci. 2022 Nov 1;56(11):6069–83. doi: 10.1111/ejn.15839 (PMC10092243; doi:10.1111/ejn.15839)
Supplement: Supplementary file 2 — Supporting Information [file EJN-56-6069-s006.zip › Training22.csv]

	AA	PR	AS	4groups	2groups
0	7.33	27	14.33	0	0
1	3.33	22.33	3.67	0	0
2	4.67	39	1.67	0	0
3	11	31.33	20.33	2	1
4	7.67	25.67	10.67	0	0
5	5.33	35	3	0	0
6	11	44.33	30.67	3	1
7	6	34.33	5.33	0	0
8	10.33	24.67	5	1	0
9	4	13.67	6.67	0	0
10	5.67	22.33	38.67	1	0
11	2.33	38	5.67	0	0
12	9.67	35.33	27	2	1
13	5	30	24.33	1	0
14	8	16	5.67	0	0
15	3.67	46.33	4.67	1	0
16	2	27.67	16	1	0
17	5.67	27.33	10	0	0
18	19.67	43.67	22.33	3	1
19	9.67	37.67	11	1	0
20	7	28.67	37.67	1	0
21	11.67	33	5	1	0
22	4.33	22.33	17.67	1	0
23	5.67	21	5.33	0	0
24	5	44.67	29.33	2	1
25	1.67	18	3	0	0
26	16.67	45	10.67	2	1
27	8.67	25.33	4.67	0	0
28	6.67	44	14.33	1	0
29	6.33	18	7	0	0
30	13	58.67	2	2	1
31	1.67	23.67	8.33	0	0
32	3.33	12.67	11	0	0
33	10.33	44	52.33	3	1
34	17	37.33	22.67	2	1
35	2.33	40.33	45.67	2	1
36	11	56	9.67	2	1
37	3.33	28.33	6	0	0
38	10.67	42	15.67	3	1
39	9.33	37	4	1	0
40	6.33	25	5	0	0
41	9	86	15.33	1	0
42	11.67	37.67	3.67	1	0
43	9	45	21.67	2	1
44	2.33	23.67	3.33	0	0
45	10.67	36.33	15.67	2	1
46	14.33	46	13	2	1
47	6.67	25.67	5.33	0	0
48	8.67	26.33	5	0	0
49	4	18.67	6.33	0	0
50	11	51.67	14	2	1
51	5.67	25.33	4.33	0	0
52	13.33	42.67	17	3	1
53	6.33	22.67	8	0	0
54	6.67	31	5	0	0
55	1.67	45.33	24.67	2	1
56	8.67	57.67	19.67	2	1
57	18	42.67	19	3	1
58	10.67	38	11.67	1	0
59	2.67	30.33	4.67	0	0
60	15.33	54	41.67	3	1
61	5	24	9.33	0	0
62	14.33	53	24	3	1
63	17	43	37.33	3	1
64	16	49.33	7.67	2	1
65	15.33	56	28.67	3	1
66	4.33	15.33	7.67	0	0
67	15.67	56.67	9.33	2	1
68	1.33	16.33	5.33	0	0
69	9	33.33	17.33	1	0
70	9.33	27	9	1	0
71	8.33	21.33	5	0	0
72	6	15.33	3.67	0	0
73	8	32	14.67	0	0
74	4.67	42	7.67	1	0
75	9.67	68	44.33	3	1
76	18	45.33	42	3	1
77	5.33	39.67	11.33	0	0
78	9	17.67	12.33	0	0
79	2	24	10	0	0
80	9.33	89	44.33	3	1
81	3.67	17.33	2.67	0	0
82	6.67	40.67	24.33	2	1
83	5.33	61	20	2	1
84	15	37.67	20.67	2	1
85	4	30.33	11.67	0	0
86	9	40.33	5	1	0
87	14	49.33	81.67	3	1
88	7	41.67	14.33	1	0
89	9	35	21.67	1	0
90	3.67	14	9	0	0
91	2	21.67	4	0	0
92	8.33	28.33	11	0	0
93	6.67	28	6	0	0
94	13	35.67	6	1	0
95	3.67	31	3.67	0	0
96	6	16	6.33	0	0
97	2.33	14.33	4	0	0
98	5.33	32.67	6	0	0
99	10.33	37.67	4	1	0
