# Supplementary material for: Towards a machine‐learning assisted diagnosis of psychiatric disorders and their operationalization in preclinical research: Evidence from studies on addiction‐like behaviour in individual rats
Source: Eur J Neurosci. 2022 Nov 1;56(11):6069–83. doi: 10.1111/ejn.15839 (PMC10092243; doi:10.1111/ejn.15839)
Supplement: Supplementary file 2 — Supporting Information [file EJN-56-6069-s006.zip › Training23.csv]

	AA	PR	AS	4groups	2groups
0	9.67	25.33	5.67	1	0
1	6.33	25	5	0	0
2	11	44.33	30.67	3	1
3	4.67	42	7.67	1	0
4	13	35.67	6	1	0
5	10	25.67	12.67	1	0
6	10.33	37.67	4	1	0
7	6.67	44	14.33	1	0
8	4.33	28.67	8	0	0
9	8.33	21.33	5	0	0
10	2.67	74	7.33	1	0
11	6.67	40.67	24.33	1	0
12	17.67	38.33	18.33	2	1
13	6	15.33	3.67	0	0
14	1.67	18	3	0	0
15	6.67	25.67	5.33	0	0
16	4.67	23.33	20.67	1	0
17	5.33	32.67	6	0	0
18	9	45	21.67	3	1
19	7	28.67	37.67	1	0
20	8.33	40.33	50.67	1	0
21	8.33	42	39	2	1
22	6.67	28	6	0	0
23	15.33	54	41.67	3	1
24	15.67	56.67	9.33	2	1
25	5.67	25.33	4.33	0	0
26	4	18.67	6.33	0	0
27	24.33	49.33	8.33	2	1
28	14	49.33	81.67	3	1
29	10.33	22.33	3.33	1	0
30	4	30.33	11.67	0	0
31	2	27.67	16	1	0
32	1	16	10.67	0	0
33	1.33	16.33	5.33	0	0
34	3.33	12.67	11	0	0
35	7.33	19.67	10	0	0
36	5.67	30.33	10.67	0	0
37	2	24	10	0	0
38	7	41.67	14.33	1	0
39	5	44.67	29.33	2	1
40	15	37.67	20.67	2	1
41	6	19.67	8.67	0	0
42	7.33	27	14.33	0	0
43	9.33	37	4	1	0
44	3.33	53.67	3.67	1	0
45	4.33	22.33	17.67	1	0
46	1.67	23.67	8.33	0	0
47	4.67	25	6.33	0	0
48	2.33	38	5.67	0	0
49	11.67	54.67	10.33	2	1
50	8.33	28.33	11	0	0
51	2.67	26.67	19.33	1	0
52	4	13.67	6.67	0	0
53	10.33	44	52.33	3	1
54	10.67	36.33	15.67	2	1
55	3	15.67	5.67	0	0
56	5.67	27.33	10	0	0
57	13	58.67	2	2	1
58	4.33	15.33	7.67	0	0
59	5	32	9.33	0	0
60	9.33	89	44.33	3	1
61	6	34.33	5.33	0	0
62	1.67	45.33	24.67	2	1
63	15.33	56	28.67	3	1
64	13.33	39.67	23.33	2	1
65	1.33	12.33	6	0	0
66	7.67	46.33	8.33	1	0
67	10.67	27.33	6.33	1	0
68	19.67	43.67	22.33	3	1
69	5.33	39.67	11.33	0	0
70	5	30	24.33	1	0
71	2.33	40.33	45.67	1	0
72	8.67	57.67	19.67	2	1
73	9	86	15.33	2	1
74	8	32	14.67	0	0
75	10	31	6	1	0
76	4.67	39	1.67	0	0
77	8	28	4.67	0	0
78	6.33	18	7	0	0
79	8.67	54.33	20.33	2	1
80	11	51.67	14	2	1
81	6	32.33	36.67	1	0
82	3.33	22.33	3.67	0	0
83	9.67	37.67	11	1	0
84	5.33	61	20	2	1
85	11	56	9.67	2	1
86	9.67	35.33	27	2	1
87	6.67	31	5	0	0
88	8.67	26.33	5	0	0
89	2.67	17.33	6.67	0	0
90	3.67	46.33	4.67	1	0
91	5.33	35	3	0	0
92	14.33	53	24	3	1
93	3.33	28.33	6	0	0
94	10	37	8.33	1	0
95	9.67	49	5.33	2	1
96	18	45.33	42	3	1
97	4	47.67	26.33	2	1
98	7.67	25.67	10.67	0	0
99	18	42.67	19	3	1
