# Supplementary material for: Towards a machine‐learning assisted diagnosis of psychiatric disorders and their operationalization in preclinical research: Evidence from studies on addiction‐like behaviour in individual rats
Source: Eur J Neurosci. 2022 Nov 1;56(11):6069–83. doi: 10.1111/ejn.15839 (PMC10092243; doi:10.1111/ejn.15839)
Supplement: Supplementary file 2 — Supporting Information [file EJN-56-6069-s006.zip › Training24.csv]

	AA	PR	AS	4groups	2groups
0	9.33	40.33	7.67	0	0
1	15.33	56	28.67	3	1
2	9.33	28	9	0	0
3	10	37	8.33	1	0
4	4.67	42	7.67	1	0
5	4.67	23.33	20.67	1	0
6	10.33	24.67	5	1	0
7	11	56	9.67	2	1
8	3.67	31	3.67	0	0
9	4.33	15.33	7.67	0	0
10	6.67	44	14.33	1	0
11	10	25.67	12.67	1	0
12	8	28	4.67	0	0
13	6.33	18	7	0	0
14	16	49.33	7.67	2	1
15	9.33	89	44.33	2	1
16	1.33	12.33	6	0	0
17	10.33	37.67	4	1	0
18	1.67	23.67	8.33	0	0
19	4	13.67	6.67	0	0
20	5.33	32.67	6	0	0
21	5	44.67	29.33	2	1
22	2.33	14.33	4	0	0
23	16.67	45	10.67	2	1
24	10.33	44	52.33	3	1
25	2.67	26.67	19.33	1	0
26	8.33	21.33	5	0	0
27	15.67	63.33	19	3	1
28	18	45.33	42	3	1
29	2	24	10	0	0
30	4	18.67	6.33	0	0
31	6	15.33	3.67	0	0
32	7	41.67	14.33	1	0
33	3.67	14	9	0	0
34	14	49.33	81.67	3	1
35	5.67	30.33	10.67	0	0
36	10.67	42	15.67	3	1
37	6.33	49.67	2.33	1	0
38	2	27.67	16	1	0
39	9.67	49	5.33	2	1
40	7.33	27	14.33	0	0
41	17	43	37.33	3	1
42	9	35	21.67	1	0
43	10	31	6	1	0
44	9.33	27	9	0	0
45	3.33	32	13	0	0
46	6	32.33	36.67	1	0
47	5.33	39.67	11.33	0	0
48	8.67	26.33	5	0	0
49	3	15.67	5.67	0	0
50	5.67	27.33	10	0	0
51	7.33	19.67	10	0	0
52	18	42.67	19	3	1
53	9.67	25.33	5.67	1	0
54	5.67	21	5.33	0	0
55	9.67	68	44.33	3	1
56	2	21.67	4	0	0
57	13.33	39.67	23.33	2	1
58	9.67	35.33	27	2	1
59	13.33	55	15.67	3	1
60	9	33.33	17.33	1	0
61	4.67	25	6.33	0	0
62	11.67	37.67	3.67	1	0
63	9	86	15.33	1	0
64	17	52	37	3	1
65	15	37.67	20.67	2	1
66	9.33	55.67	29.33	2	1
67	7.67	46.33	8.33	1	0
68	19.67	43.67	22.33	3	1
69	24.33	49.33	8.33	2	1
70	5	24	9.33	0	0
71	2.33	40.33	45.67	1	0
72	11	51.67	14	2	1
73	6	34	6.33	0	0
74	3.33	28.33	6	0	0
75	3.67	17.33	2.67	0	0
76	3.33	12.67	11	0	0
77	4.33	22.33	17.67	1	0
78	6	19.67	8.67	0	0
79	1.67	45.33	24.67	2	1
80	5	30.67	7	0	0
81	11	44.33	30.67	3	1
82	5.33	35	3	0	0
83	1.67	18	3	0	0
84	17	37.33	22.67	2	1
85	3.33	53.67	3.67	1	0
86	8	16	5.67	0	0
87	11.67	33	5	1	0
88	4.67	19.67	6.33	0	0
89	10.67	36.33	15.67	2	1
90	5.33	22.33	17	1	0
91	9.33	37	4	0	0
92	4.33	28.67	8	0	0
93	14.33	53	24	3	1
94	6	16	6.33	0	0
95	8.67	54.33	20.33	2	1
96	5	32	9.33	0	0
97	3.33	22.33	3.67	0	0
98	10.67	38	11.67	1	0
99	4	72.33	14.67	1	0
