# Supplementary material for: Towards a machine‐learning assisted diagnosis of psychiatric disorders and their operationalization in preclinical research: Evidence from studies on addiction‐like behaviour in individual rats
Source: Eur J Neurosci. 2022 Nov 1;56(11):6069–83. doi: 10.1111/ejn.15839 (PMC10092243; doi:10.1111/ejn.15839)
Supplement: Supplementary file 2 — Supporting Information [file EJN-56-6069-s006.zip › Training25.csv]

	AA	PR	AS	4groups	2groups
0	3.67	31	3.67	0	0
1	9.67	68	44.33	3	1
2	5.33	35	3	0	0
3	8	32	14.67	1	0
4	9.33	37	4	0	0
5	9	45	21.67	2	1
6	3.33	22.33	3.67	0	0
7	6	19.67	8.67	0	0
8	2.67	26.67	19.33	1	0
9	8	17.67	6.33	0	0
10	17	52	37	3	1
11	10.67	27.33	6.33	1	0
12	1.67	23.67	8.33	0	0
13	9	17.67	12.33	0	0
14	3.33	53.67	3.67	1	0
15	13.33	39.67	23.33	2	1
16	8.33	21.33	5	0	0
17	10.33	44	52.33	3	1
18	13.33	42.67	17	3	1
19	2.67	74	7.33	1	0
20	14.33	46	13	2	1
21	16.67	45	10.67	2	1
22	5.33	61	20	2	1
23	6.33	49.67	2.33	1	0
24	17	43	37.33	3	1
25	2.33	14.33	4	0	0
26	1.33	16.33	5.33	0	0
27	10.67	42	15.67	3	1
28	4.67	25	6.33	0	0
29	1.33	12.33	6	0	0
30	6.33	18	7	0	0
31	15.33	56	28.67	3	1
32	6.67	40.67	24.33	1	0
33	6.67	25.67	5.33	0	0
34	6	34	6.33	0	0
35	9.67	49	5.33	2	1
36	4.67	23.33	20.67	1	0
37	14.33	53	24	3	1
38	4.67	39	1.67	0	0
39	6.33	25	5	0	0
40	5.67	30.33	10.67	0	0
41	3.33	12.67	11	0	0
42	5.67	22.33	38.67	1	0
43	9.67	25.33	5.67	1	0
44	10.67	38	11.67	1	0
45	8.33	40.33	50.67	1	0
46	6	16	6.33	0	0
47	8.33	28.33	11	0	0
48	2.33	23.67	3.33	0	0
49	19.67	43.67	22.33	3	1
50	18	42.67	19	3	1
51	8.67	25.33	4.67	0	0
52	5	30.67	7	0	0
53	10	37	8.33	1	0
54	8	28	4.67	0	0
55	4	30.33	11.67	0	0
56	15.67	56.67	9.33	2	1
57	6	34.33	5.33	0	0
58	11.67	33	5	1	0
59	9.67	37.67	11	1	0
60	5.67	21	5.33	0	0
61	9.33	40.33	7.67	0	0
62	9.33	89	44.33	2	1
63	5.67	25.33	4.33	0	0
64	2.33	38	5.67	0	0
65	1	16	10.67	0	0
66	4	18.67	6.33	0	0
67	10.67	45.33	26	3	1
68	4	13.67	6.67	0	0
69	2.67	17.33	6.67	0	0
70	17.67	38.33	18.33	2	1
71	8	16	5.67	0	0
72	3.67	46.33	4.67	1	0
73	18	45.33	42	3	1
74	10	31	6	1	0
75	4.67	42	7.67	1	0
76	9.33	27	9	0	0
77	5	32	9.33	0	0
78	1.67	45.33	24.67	2	1
79	6	32.33	36.67	1	0
80	10	25.67	12.67	1	0
81	11.67	54.67	10.33	2	1
82	5	24	9.33	0	0
83	6.67	31	5	0	0
84	15.33	54	41.67	3	1
85	4	72.33	14.67	2	1
86	2	21.67	4	0	0
87	13	35.67	6	1	0
88	6.33	22.67	8	0	0
89	10.33	22.33	3.33	1	0
90	11.67	37.67	3.67	1	0
91	8.67	54.33	20.33	2	1
92	24.33	49.33	8.33	2	1
93	9	86	15.33	2	1
94	6.67	28	6	0	0
95	2.33	40.33	45.67	1	0
96	6.67	44	14.33	2	1
97	10.67	36.33	15.67	2	1
98	5	44.67	29.33	2	1
99	5.33	32.67	6	0	0
