# Supplementary material for: Towards a machine‐learning assisted diagnosis of psychiatric disorders and their operationalization in preclinical research: Evidence from studies on addiction‐like behaviour in individual rats
Source: Eur J Neurosci. 2022 Nov 1;56(11):6069–83. doi: 10.1111/ejn.15839 (PMC10092243; doi:10.1111/ejn.15839)
Supplement: Supplementary file 2 — Supporting Information [file EJN-56-6069-s006.zip › Training26.csv]

	AA	PR	AS	4groups	2groups
0	10.33	22.33	3.33	1	0
1	9	17.67	12.33	0	0
2	8.33	40.33	50.67	1	0
3	13.33	55	15.67	3	1
4	9.67	35.33	27	2	1
5	9.33	89	44.33	3	1
6	5	30	24.33	1	0
7	5.67	30.33	10.67	0	0
8	10.33	30	21	2	1
9	10	37	8.33	1	0
10	3.67	46.33	4.67	1	0
11	2.33	38	5.67	0	0
12	7.33	19.67	10	0	0
13	4.67	25	6.33	0	0
14	14.33	46	13	2	1
15	7.33	27	14.33	0	0
16	15	37.67	20.67	2	1
17	4.67	39	1.67	0	0
18	4.33	28.67	8	0	0
19	11.67	54.67	10.33	2	1
20	11.67	37.67	3.67	1	0
21	4	18.67	6.33	0	0
22	2	27.67	16	1	0
23	5	32	9.33	0	0
24	10.33	44	52.33	3	1
25	17	52	37	3	1
26	7.67	46.33	8.33	1	0
27	6	19.67	8.67	0	0
28	5.33	32.67	6	0	0
29	5.33	61	20	2	1
30	6.67	44	14.33	1	0
31	2.33	40.33	45.67	1	0
32	9	35	21.67	1	0
33	2.67	17.33	6.67	0	0
34	11	44.33	30.67	3	1
35	9.67	68	44.33	3	1
36	9.67	25.33	5.67	1	0
37	6.67	31	5	0	0
38	6	15.33	3.67	0	0
39	6	16	6.33	0	0
40	15.67	56.67	9.33	2	1
41	9.33	55.67	29.33	3	1
42	9.67	37.67	11	1	0
43	11	51.67	14	2	1
44	14.33	53	24	3	1
45	11.67	33	5	1	0
46	1.33	16.33	5.33	0	0
47	3.33	22.33	3.67	0	0
48	16.67	45	10.67	2	1
49	3.33	32	13	0	0
50	6.67	44	5	1	0
51	19.67	43.67	22.33	3	1
52	6.33	49.67	2.33	1	0
53	8.67	54.33	20.33	2	1
54	8.67	57.67	19.67	2	1
55	6	34.33	5.33	0	0
56	3.33	53.67	3.67	1	0
57	6	34	6.33	0	0
58	9	40.33	5	0	0
59	9.67	49	5.33	2	1
60	7	41.67	14.33	0	0
61	9	33.33	17.33	1	0
62	11	56	9.67	2	1
63	5	30.67	7	0	0
64	2	21.67	4	0	0
65	18	45.33	42	3	1
66	1.33	12.33	6	0	0
67	13	58.67	2	2	1
68	5.67	27.33	10	0	0
69	7.67	25.67	10.67	0	0
70	4.33	22.33	17.67	1	0
71	5.67	25.33	4.33	0	0
72	16	49.33	7.67	2	1
73	13.33	42.67	17	2	1
74	2.33	23.67	3.33	0	0
75	2.33	14.33	4	0	0
76	3.67	17.33	2.67	0	0
77	17	37.33	22.67	2	1
78	15.67	63.33	19	3	1
79	5.67	22.33	38.67	1	0
80	18	42.67	19	2	1
81	4.67	23.33	20.67	1	0
82	9	45	21.67	2	1
83	6.67	28	6	0	0
84	9.33	28	9	1	0
85	3	15.67	5.67	0	0
86	5.33	35	3	0	0
87	10.33	37.67	4	1	0
88	5	24	9.33	0	0
89	9.33	37	4	1	0
90	13.33	39.67	23.33	2	1
91	8.33	21.33	5	0	0
92	9	86	15.33	2	1
93	4.67	19.67	6.33	0	0
94	4	13.67	6.67	0	0
95	2.67	74	7.33	1	0
96	3.67	31	3.67	0	0
97	3.33	28.33	6	0	0
98	5	44.67	29.33	2	1
99	6.67	25.67	5.33	0	0
