# Supplementary material for: Towards a machine‐learning assisted diagnosis of psychiatric disorders and their operationalization in preclinical research: Evidence from studies on addiction‐like behaviour in individual rats
Source: Eur J Neurosci. 2022 Nov 1;56(11):6069–83. doi: 10.1111/ejn.15839 (PMC10092243; doi:10.1111/ejn.15839)
Supplement: Supplementary file 2 — Supporting Information [file EJN-56-6069-s006.zip › Training27.csv]

	AA	PR	AS	4groups	2groups
0	13.33	55	15.67	3	1
1	5.67	27.33	10	0	0
2	1.67	23.67	8.33	0	0
3	15	37.67	20.67	2	1
4	10.67	38	11.67	1	0
5	8	16	5.67	0	0
6	6.33	22.67	8	0	0
7	15.67	56.67	9.33	2	1
8	2	21.67	4	0	0
9	3.33	32	13	0	0
10	4.67	25	6.33	0	0
11	17	52	37	3	1
12	8	17.67	6.33	0	0
13	3.67	31	3.67	0	0
14	5.33	61	20	2	1
15	24.33	49.33	8.33	2	1
16	8.67	25.33	4.67	0	0
17	5.33	32.67	6	0	0
18	15.33	56	28.67	3	1
19	5.33	22.33	17	1	0
20	7.67	46.33	8.33	1	0
21	5	32	9.33	0	0
22	2.67	26.67	19.33	1	0
23	2.33	14.33	4	0	0
24	9.67	37.67	11	1	0
25	6	34	6.33	0	0
26	8.33	42	39	2	1
27	8.33	28.33	11	0	0
28	10.67	42	15.67	3	1
29	13	35.67	6	1	0
30	6.67	28	6	0	0
31	6	16	6.33	0	0
32	9.67	35.33	27	2	1
33	8.33	21.33	5	0	0
34	15.33	54	41.67	3	1
35	17	43	37.33	3	1
36	9	45	21.67	2	1
37	2.67	30.33	4.67	0	0
38	10	25.67	12.67	1	0
39	9	35	21.67	1	0
40	6.67	44	14.33	1	0
41	10.67	36.33	15.67	2	1
42	9.33	55.67	29.33	2	1
43	4	18.67	6.33	0	0
44	1.67	45.33	24.67	2	1
45	2	27.67	16	1	0
46	9.33	28	9	0	0
47	11.67	33	5	1	0
48	6.67	40.67	24.33	1	0
49	14	49.33	81.67	3	1
50	17	37.33	22.67	2	1
51	9.67	68	44.33	3	1
52	11.67	54.67	10.33	2	1
53	2.33	38	5.67	0	0
54	2.33	23.67	3.33	0	0
55	3.67	17.33	2.67	0	0
56	16	49.33	7.67	2	1
57	10.67	27.33	6.33	1	0
58	6	15.33	3.67	0	0
59	1.33	12.33	6	0	0
60	2	24	10	0	0
61	9	86	15.33	1	0
62	7.33	19.67	10	0	0
63	5.67	21	5.33	0	0
64	4	72.33	14.67	1	0
65	15.67	63.33	19	3	1
66	6.67	31	5	0	0
67	4.67	42	7.67	1	0
68	5.33	39.67	11.33	0	0
69	11	44.33	30.67	3	1
70	3.33	53.67	3.67	1	0
71	6.67	25.67	5.33	0	0
72	1	16	10.67	0	0
73	13.33	42.67	17	3	1
74	9.67	49	5.33	2	1
75	4	13.67	6.67	0	0
76	3.67	14	9	0	0
77	5.67	30.33	10.67	0	0
78	5	44.67	29.33	2	1
79	2.33	40.33	45.67	1	0
80	11.67	37.67	3.67	1	0
81	5.67	22.33	38.67	1	0
82	7.33	27	14.33	0	0
83	10.33	44	52.33	3	1
84	11	56	9.67	2	1
85	4.67	39	1.67	0	0
86	18	42.67	19	3	1
87	4.33	28.67	8	0	0
88	3	15.67	5.67	0	0
89	7	41.67	14.33	0	0
90	9.33	40.33	7.67	0	0
91	16	53.33	10.67	2	1
92	2.67	17.33	6.67	0	0
93	5	30	24.33	1	0
94	16.67	45	10.67	2	1
95	8.33	40.33	50.67	1	0
96	13.33	39.67	23.33	2	1
97	4	47.67	26.33	2	1
98	7	28.67	37.67	1	0
99	9	17.67	12.33	0	0
