# Supplementary material for: Towards a machine‐learning assisted diagnosis of psychiatric disorders and their operationalization in preclinical research: Evidence from studies on addiction‐like behaviour in individual rats
Source: Eur J Neurosci. 2022 Nov 1;56(11):6069–83. doi: 10.1111/ejn.15839 (PMC10092243; doi:10.1111/ejn.15839)
Supplement: Supplementary file 2 — Supporting Information [file EJN-56-6069-s006.zip › Training28.csv]

	AA	PR	AS	4groups	2groups
0	2.67	17.33	6.67	0	0
1	3.33	22.33	3.67	0	0
2	11	44.33	30.67	3	1
3	10.33	30	21	2	1
4	13	35.67	6	1	0
5	9.33	89	44.33	2	1
6	8	17.67	6.33	0	0
7	6	34	6.33	0	0
8	6.33	49.67	2.33	1	0
9	7.67	25.67	10.67	0	0
10	9.33	37	4	0	0
11	8	16	5.67	0	0
12	11	56	9.67	2	1
13	8.33	40.33	50.67	2	1
14	10.33	24.67	5	1	0
15	9	17.67	12.33	0	0
16	7.33	19.67	10	0	0
17	9	35	21.67	1	0
18	9.33	27	9	0	0
19	10.67	27.33	6.33	1	0
20	6	15.33	3.67	0	0
21	10	37	8.33	1	0
22	13	58.67	2	2	1
23	3.33	28.33	6	0	0
24	10.67	36.33	15.67	2	1
25	6	19.67	8.67	0	0
26	9.67	49	5.33	2	1
27	7.33	27	14.33	0	0
28	11	31.33	20.33	2	1
29	6.67	40.67	24.33	2	1
30	16	53.33	10.67	2	1
31	10.33	22.33	3.33	1	0
32	9.67	35.33	27	2	1
33	1.33	12.33	6	0	0
34	4	72.33	14.67	1	0
35	6	16	6.33	0	0
36	5.67	30.33	10.67	0	0
37	24.33	49.33	8.33	2	1
38	15.67	56.67	9.33	2	1
39	18	42.67	19	3	1
40	17	52	37	3	1
41	7	28.67	37.67	1	0
42	4	13.67	6.67	0	0
43	8.33	21.33	5	0	0
44	9	40.33	5	1	0
45	8	28	4.67	0	0
46	6.33	25	5	0	0
47	4	47.67	26.33	2	1
48	3.67	31	3.67	0	0
49	18	45.33	42	3	1
50	2.67	30.33	4.67	0	0
51	14.33	53	24	3	1
52	2.33	38	5.67	0	0
53	10	31	6	1	0
54	3	15.67	5.67	0	0
55	5	24	9.33	0	0
56	5	30	24.33	1	0
57	9.33	40.33	7.67	1	0
58	13.33	55	15.67	3	1
59	4	30.33	11.67	0	0
60	5.67	25.33	4.33	0	0
61	2.33	23.67	3.33	0	0
62	19.67	43.67	22.33	3	1
63	9	86	15.33	2	1
64	11	51.67	14	2	1
65	8.67	57.67	19.67	2	1
66	8.67	25.33	4.67	0	0
67	1.67	23.67	8.33	0	0
68	6.33	18	7	0	0
69	9.67	37.67	11	1	0
70	7	41.67	14.33	1	0
71	10.67	42	15.67	3	1
72	5	30.67	7	0	0
73	10.33	37.67	4	1	0
74	3.33	12.67	11	0	0
75	4.67	23.33	20.67	1	0
76	2.33	14.33	4	0	0
77	4.67	25	6.33	0	0
78	5.33	22.33	17	1	0
79	4.33	28.67	8	0	0
80	8.33	42	39	2	1
81	11.67	54.67	10.33	2	1
82	17	37.33	22.67	2	1
83	1	16	10.67	0	0
84	2	27.67	16	1	0
85	1.67	45.33	24.67	2	1
86	2	21.67	4	0	0
87	2.33	40.33	45.67	2	1
88	8.67	54.33	20.33	2	1
89	9.67	68	44.33	3	1
90	4.33	15.33	7.67	0	0
91	14	49.33	81.67	3	1
92	5.33	35	3	0	0
93	6.33	22.67	8	0	0
94	10.67	38	11.67	1	0
95	11.67	37.67	3.67	1	0
96	10.33	44	52.33	3	1
97	6	34.33	5.33	0	0
98	5.67	21	5.33	0	0
99	15.33	54	41.67	3	1
