# Supplementary material for: Towards a machine‐learning assisted diagnosis of psychiatric disorders and their operationalization in preclinical research: Evidence from studies on addiction‐like behaviour in individual rats
Source: Eur J Neurosci. 2022 Nov 1;56(11):6069–83. doi: 10.1111/ejn.15839 (PMC10092243; doi:10.1111/ejn.15839)
Supplement: Supplementary file 2 — Supporting Information [file EJN-56-6069-s006.zip › Training29.csv]

	AA	PR	AS	4groups	2groups
0	2.67	26.67	19.33	1	0
1	9	17.67	12.33	0	0
2	1.67	18	3	0	0
3	9.67	68	44.33	3	1
4	19.67	43.67	22.33	3	1
5	6.67	44	14.33	1	0
6	5	30.67	7	0	0
7	5	44.67	29.33	2	1
8	5.33	32.67	6	0	0
9	3.33	22.33	3.67	0	0
10	24.33	49.33	8.33	2	1
11	17	37.33	22.67	2	1
12	9.67	35.33	27	2	1
13	17	52	37	3	1
14	8	16	5.67	0	0
15	9.67	37.67	11	1	0
16	7	41.67	14.33	0	0
17	6.67	44	5	1	0
18	8.33	21.33	5	0	0
19	6	19.67	8.67	0	0
20	6.33	25	5	0	0
21	9	33.33	17.33	1	0
22	3.67	46.33	4.67	1	0
23	3.33	32	13	0	0
24	8	28	4.67	0	0
25	14.33	46	13	2	1
26	8.33	28.33	11	0	0
27	9.33	89	44.33	2	1
28	9	45	21.67	2	1
29	18	42.67	19	3	1
30	11	44.33	30.67	3	1
31	5.33	61	20	2	1
32	8.67	54.33	20.33	2	1
33	10	31	6	1	0
34	4.67	42	7.67	0	0
35	3.67	14	9	0	0
36	8	17.67	6.33	0	0
37	6	34	6.33	0	0
38	10.67	42	15.67	1	0
39	7.33	19.67	10	0	0
40	5.67	22.33	38.67	1	0
41	8.33	40.33	50.67	1	0
42	11	56	9.67	2	1
43	10.67	36.33	15.67	1	0
44	9.33	28	9	0	0
45	10.33	37.67	4	1	0
46	13.33	39.67	23.33	2	1
47	4	13.67	6.67	0	0
48	4.33	28.67	8	0	0
49	7.67	46.33	8.33	1	0
50	5	24	9.33	0	0
51	9.33	37	4	0	0
52	1.67	45.33	24.67	2	1
53	10.67	27.33	6.33	1	0
54	3	15.67	5.67	0	0
55	5.33	22.33	17	1	0
56	6.67	40.67	24.33	1	0
57	2.33	14.33	4	0	0
58	5.67	25.33	4.33	0	0
59	3.33	53.67	3.67	1	0
60	3.33	28.33	6	0	0
61	17.67	38.33	18.33	2	1
62	13.33	42.67	17	3	1
63	3.67	17.33	2.67	0	0
64	11	31.33	20.33	2	1
65	11	51.67	14	2	1
66	15.33	54	41.67	3	1
67	1	16	10.67	0	0
68	5.33	39.67	11.33	0	0
69	4	72.33	14.67	1	0
70	1.67	23.67	8.33	0	0
71	10	25.67	12.67	1	0
72	10.33	44	52.33	3	1
73	13	35.67	6	1	0
74	4	47.67	26.33	2	1
75	6	15.33	3.67	0	0
76	2.67	74	7.33	1	0
77	6	34.33	5.33	0	0
78	15.33	56	28.67	3	1
79	8.33	42	39	1	0
80	13	58.67	2	2	1
81	14.33	53	24	3	1
82	11.67	37.67	3.67	1	0
83	16.67	45	10.67	2	1
84	15.67	56.67	9.33	2	1
85	8.67	57.67	19.67	2	1
86	3.67	31	3.67	0	0
87	4.67	39	1.67	0	0
88	9.67	25.33	5.67	1	0
89	9.33	55.67	29.33	2	1
90	10.33	30	21	2	1
91	4.67	25	6.33	0	0
92	4.33	15.33	7.67	0	0
93	3.33	12.67	11	0	0
94	16	53.33	10.67	2	1
95	1.33	16.33	5.33	0	0
96	1.33	12.33	6	0	0
97	7.67	25.67	10.67	0	0
98	9	35	21.67	1	0
99	4.67	19.67	6.33	0	0
