# Supplementary material for: Towards a machine‐learning assisted diagnosis of psychiatric disorders and their operationalization in preclinical research: Evidence from studies on addiction‐like behaviour in individual rats
Source: Eur J Neurosci. 2022 Nov 1;56(11):6069–83. doi: 10.1111/ejn.15839 (PMC10092243; doi:10.1111/ejn.15839)
Supplement: Supplementary file 2 — Supporting Information [file EJN-56-6069-s006.zip › Training30.csv]

	AA	PR	AS	4groups	2groups
0	3.33	28.33	6	0	0
1	10.67	42	15.67	2	1
2	5.33	61	20	2	1
3	17.67	38.33	18.33	2	1
4	8.67	26.33	5	0	0
5	18	42.67	19	3	1
6	5.33	35	3	0	0
7	5.33	39.67	11.33	0	0
8	7.33	27	14.33	0	0
9	6.33	49.67	2.33	1	0
10	6.67	40.67	24.33	1	0
11	13	35.67	6	1	0
12	6	15.33	3.67	0	0
13	1.33	12.33	6	0	0
14	4	47.67	26.33	2	1
15	6	16	6.33	0	0
16	3	15.67	5.67	0	0
17	10.33	24.67	5	1	0
18	6.67	31	5	0	0
19	6.33	25	5	0	0
20	2.67	74	7.33	1	0
21	9	33.33	17.33	1	0
22	2.33	23.67	3.33	0	0
23	13.33	55	15.67	3	1
24	10	31	6	1	0
25	4.33	28.67	8	0	0
26	5	30.67	7	0	0
27	4.67	19.67	6.33	0	0
28	10.67	27.33	6.33	1	0
29	9.33	27	9	0	0
30	9.33	28	9	0	0
31	13.33	39.67	23.33	2	1
32	9.67	35.33	27	2	1
33	5.67	22.33	38.67	1	0
34	4.67	23.33	20.67	1	0
35	1.67	45.33	24.67	2	1
36	2.67	26.67	19.33	1	0
37	8	28	4.67	0	0
38	11	56	9.67	2	1
39	9	35	21.67	1	0
40	6.67	44	14.33	1	0
41	9	45	21.67	2	1
42	16	49.33	7.67	2	1
43	3.67	46.33	4.67	1	0
44	10.67	45.33	26	3	1
45	9	17.67	12.33	0	0
46	2	24	10	0	0
47	6.67	44	5	1	0
48	8.33	42	39	1	0
49	10	37	8.33	1	0
50	10.33	30	21	2	1
51	3.33	32	13	0	0
52	5	30	24.33	1	0
53	7.67	25.67	10.67	0	0
54	6	34.33	5.33	0	0
55	6	32.33	36.67	1	0
56	8.33	21.33	5	0	0
57	5	24	9.33	0	0
58	17	52	37	3	1
59	14.33	46	13	2	1
60	9.67	49	5.33	2	1
61	4.67	25	6.33	0	0
62	10.33	37.67	4	1	0
63	9	86	15.33	1	0
64	2.33	14.33	4	0	0
65	11.67	54.67	10.33	2	1
66	8	17.67	6.33	0	0
67	17	43	37.33	3	1
68	1	16	10.67	0	0
69	9.67	37.67	11	1	0
70	13	58.67	2	2	1
71	18	45.33	42	3	1
72	8.67	57.67	19.67	2	1
73	16	53.33	10.67	2	1
74	17	37.33	22.67	2	1
75	6	19.67	8.67	0	0
76	11	44.33	30.67	3	1
77	10	25.67	12.67	1	0
78	15.33	56	28.67	3	1
79	4.67	39	1.67	0	0
80	15.67	56.67	9.33	2	1
81	2.67	30.33	4.67	0	0
82	9.33	55.67	29.33	2	1
83	6	34	6.33	0	0
84	15	37.67	20.67	2	1
85	5	44.67	29.33	2	1
86	4.67	42	7.67	0	0
87	3.67	31	3.67	0	0
88	6.33	18	7	0	0
89	5	32	9.33	0	0
90	8	16	5.67	0	0
91	11	51.67	14	2	1
92	3.33	53.67	3.67	1	0
93	9.67	68	44.33	3	1
94	4	72.33	14.67	1	0
95	6.67	25.67	5.33	0	0
96	9.67	25.33	5.67	1	0
97	6.33	22.67	8	0	0
98	2	21.67	4	0	0
99	8.33	40.33	50.67	1	0
