# Supplementary material for: Towards a machine‐learning assisted diagnosis of psychiatric disorders and their operationalization in preclinical research: Evidence from studies on addiction‐like behaviour in individual rats
Source: Eur J Neurosci. 2022 Nov 1;56(11):6069–83. doi: 10.1111/ejn.15839 (PMC10092243; doi:10.1111/ejn.15839)
Supplement: Supplementary file 2 — Supporting Information [file EJN-56-6069-s006.zip › Training31.csv]

	AA	PR	AS	4groups	2groups
0	2.67	30.33	4.67	0	0
1	11.67	37.67	3.67	1	0
2	6	15.33	3.67	0	0
3	10.67	42	15.67	3	1
4	10.67	36.33	15.67	2	1
5	9.33	89	44.33	2	1
6	6.33	49.67	2.33	1	0
7	9.67	68	44.33	3	1
8	5.67	30.33	10.67	0	0
9	1.33	16.33	5.33	0	0
10	9.67	49	5.33	2	1
11	8.33	40.33	50.67	1	0
12	8.67	25.33	4.67	0	0
13	4	47.67	26.33	2	1
14	1	16	10.67	0	0
15	9	35	21.67	1	0
16	2	27.67	16	1	0
17	2.33	14.33	4	0	0
18	7	41.67	14.33	0	0
19	11	31.33	20.33	2	1
20	6.67	44	14.33	1	0
21	4	18.67	6.33	0	0
22	6	34.33	5.33	0	0
23	1.67	45.33	24.67	2	1
24	10	37	8.33	1	0
25	10.67	45.33	26	3	1
26	8	16	5.67	0	0
27	17	43	37.33	3	1
28	6.67	25.67	5.33	0	0
29	3.33	53.67	3.67	1	0
30	6.33	25	5	0	0
31	2	24	10	0	0
32	10	25.67	12.67	1	0
33	13.33	39.67	23.33	2	1
34	7.33	19.67	10	0	0
35	5	32	9.33	0	0
36	10.33	30	21	2	1
37	4.33	28.67	8	0	0
38	14.33	46	13	2	1
39	2.67	26.67	19.33	1	0
40	5.67	21	5.33	0	0
41	6.67	40.67	24.33	1	0
42	7.67	25.67	10.67	0	0
43	4.33	15.33	7.67	0	0
44	5.67	22.33	38.67	1	0
45	8.33	21.33	5	0	0
46	2.33	40.33	45.67	1	0
47	8.33	42	39	2	1
48	5.33	61	20	2	1
49	13.33	55	15.67	3	1
50	7.67	46.33	8.33	1	0
51	11.67	54.67	10.33	2	1
52	11	51.67	14	2	1
53	15.67	56.67	9.33	2	1
54	2.67	74	7.33	1	0
55	9	86	15.33	1	0
56	10.67	27.33	6.33	1	0
57	10.33	44	52.33	3	1
58	24.33	49.33	8.33	2	1
59	6.33	22.67	8	0	0
60	16.67	45	10.67	2	1
61	4.33	22.33	17.67	1	0
62	5.33	35	3	0	0
63	4.67	23.33	20.67	1	0
64	2.67	17.33	6.67	0	0
65	9.67	37.67	11	1	0
66	9.67	35.33	27	2	1
67	8.67	54.33	20.33	2	1
68	3.33	12.67	11	0	0
69	15.33	54	41.67	3	1
70	3.67	46.33	4.67	1	0
71	3.33	22.33	3.67	0	0
72	6.33	18	7	0	0
73	10.33	22.33	3.33	1	0
74	9.67	25.33	5.67	1	0
75	6.67	28	6	0	0
76	16	49.33	7.67	2	1
77	15	37.67	20.67	2	1
78	9.33	27	9	0	0
79	6.67	44	5	1	0
80	4	30.33	11.67	0	0
81	8	32	14.67	0	0
82	9	40.33	5	0	0
83	15.67	63.33	19	3	1
84	4.67	25	6.33	0	0
85	16	53.33	10.67	2	1
86	2.33	38	5.67	0	0
87	3.67	17.33	2.67	0	0
88	5	30	24.33	1	0
89	9.33	37	4	0	0
90	3.33	28.33	6	0	0
91	6	34	6.33	0	0
92	9	33.33	17.33	1	0
93	17.67	38.33	18.33	2	1
94	17	37.33	22.67	2	1
95	8.67	57.67	19.67	2	1
96	4	13.67	6.67	0	0
97	17	52	37	3	1
98	9.33	28	9	0	0
99	10.67	38	11.67	1	0
