# Supplementary material for: Towards a machine‐learning assisted diagnosis of psychiatric disorders and their operationalization in preclinical research: Evidence from studies on addiction‐like behaviour in individual rats
Source: Eur J Neurosci. 2022 Nov 1;56(11):6069–83. doi: 10.1111/ejn.15839 (PMC10092243; doi:10.1111/ejn.15839)
Supplement: Supplementary file 2 — Supporting Information [file EJN-56-6069-s006.zip › Training32.csv]

	AA	PR	AS	4groups	2groups
0	7	28.67	37.67	1	0
1	18	45.33	42	3	1
2	17	37.33	22.67	2	1
3	9.33	27	9	0	0
4	9.67	37.67	11	1	0
5	8.33	40.33	50.67	1	0
6	9.33	40.33	7.67	0	0
7	14	49.33	81.67	3	1
8	11	31.33	20.33	2	1
9	10	31	6	1	0
10	5.67	25.33	4.33	0	0
11	17	52	37	3	1
12	10.67	38	11.67	1	0
13	15.67	63.33	19	3	1
14	3.33	53.67	3.67	1	0
15	9.67	25.33	5.67	1	0
16	10.33	44	52.33	3	1
17	2.67	17.33	6.67	0	0
18	2.33	23.67	3.33	0	0
19	7.67	25.67	10.67	0	0
20	11.67	54.67	10.33	2	1
21	9.67	68	44.33	3	1
22	3.33	22.33	3.67	0	0
23	9	17.67	12.33	0	0
24	2	24	10	0	0
25	15.33	54	41.67	3	1
26	6.67	25.67	5.33	0	0
27	5.67	27.33	10	0	0
28	4	47.67	26.33	2	1
29	5.67	22.33	38.67	1	0
30	8.67	57.67	19.67	2	1
31	1	16	10.67	0	0
32	8.33	28.33	11	0	0
33	4.33	22.33	17.67	1	0
34	5	30	24.33	1	0
35	13	58.67	2	2	1
36	8	16	5.67	0	0
37	6.33	18	7	0	0
38	13.33	42.67	17	3	1
39	3.67	17.33	2.67	0	0
40	6.33	25	5	0	0
41	13	35.67	6	1	0
42	6.67	31	5	0	0
43	17.67	38.33	18.33	2	1
44	9	45	21.67	2	1
45	8	32	14.67	0	0
46	17	43	37.33	3	1
47	9	86	15.33	2	1
48	5	24	9.33	0	0
49	9	33.33	17.33	1	0
50	2.33	40.33	45.67	1	0
51	2.67	30.33	4.67	0	0
52	2	21.67	4	0	0
53	10.67	27.33	6.33	1	0
54	6.67	44	14.33	1	0
55	6.67	28	6	0	0
56	19.67	43.67	22.33	3	1
57	4	18.67	6.33	0	0
58	10	25.67	12.67	1	0
59	18	42.67	19	3	1
60	1.67	23.67	8.33	0	0
61	10.67	45.33	26	3	1
62	1.33	16.33	5.33	0	0
63	1.67	18	3	0	0
64	2	27.67	16	1	0
65	4.33	15.33	7.67	0	0
66	8.33	21.33	5	0	0
67	3.33	28.33	6	0	0
68	7	41.67	14.33	1	0
69	9.33	55.67	29.33	2	1
70	4	30.33	11.67	0	0
71	10.33	24.67	5	1	0
72	3.67	14	9	0	0
73	16	49.33	7.67	2	1
74	6.67	40.67	24.33	1	0
75	10	37	8.33	1	0
76	6.67	44	5	1	0
77	8.67	54.33	20.33	2	1
78	5	44.67	29.33	2	1
79	15.67	56.67	9.33	2	1
80	2.67	74	7.33	1	0
81	5.33	32.67	6	0	0
82	6	16	6.33	0	0
83	9.33	37	4	0	0
84	7.33	19.67	10	0	0
85	16.67	45	10.67	2	1
86	7.67	46.33	8.33	1	0
87	11	51.67	14	2	1
88	4.67	25	6.33	0	0
89	5.33	22.33	17	1	0
90	4.33	28.67	8	0	0
91	14.33	46	13	2	1
92	11.67	37.67	3.67	1	0
93	24.33	49.33	8.33	2	1
94	5.67	30.33	10.67	0	0
95	10.33	22.33	3.33	1	0
96	2.67	26.67	19.33	1	0
97	3.33	32	13	0	0
98	9	40.33	5	0	0
99	8	28	4.67	0	0
