# Supplementary material for: Towards a machine‐learning assisted diagnosis of psychiatric disorders and their operationalization in preclinical research: Evidence from studies on addiction‐like behaviour in individual rats
Source: Eur J Neurosci. 2022 Nov 1;56(11):6069–83. doi: 10.1111/ejn.15839 (PMC10092243; doi:10.1111/ejn.15839)
Supplement: Supplementary file 2 — Supporting Information [file EJN-56-6069-s006.zip › Training33.csv]

	AA	PR	AS	4groups	2groups
0	9.33	55.67	29.33	2	1
1	6.33	18	7	0	0
2	5.67	21	5.33	0	0
3	10	25.67	12.67	1	0
4	9	45	21.67	2	1
5	2.33	40.33	45.67	1	0
6	24.33	49.33	8.33	2	1
7	4.33	22.33	17.67	1	0
8	8.33	40.33	50.67	1	0
9	9.67	35.33	27	2	1
10	9	40.33	5	0	0
11	14	49.33	81.67	3	1
12	4.33	28.67	8	0	0
13	8.67	54.33	20.33	2	1
14	7.33	27	14.33	0	0
15	2	27.67	16	0	0
16	9.67	25.33	5.67	1	0
17	5.67	25.33	4.33	0	0
18	5.33	32.67	6	0	0
19	16	53.33	10.67	2	1
20	8	28	4.67	0	0
21	9	17.67	12.33	0	0
22	4.67	23.33	20.67	1	0
23	13.33	42.67	17	2	1
24	6	34	6.33	0	0
25	10.33	30	21	2	1
26	7	41.67	14.33	0	0
27	8.67	57.67	19.67	2	1
28	1.67	18	3	0	0
29	15.33	56	28.67	3	1
30	11.67	54.67	10.33	2	1
31	5.67	27.33	10	0	0
32	7	28.67	37.67	1	0
33	7.33	19.67	10	0	0
34	1.33	16.33	5.33	0	0
35	5.67	22.33	38.67	1	0
36	2.33	14.33	4	0	0
37	8.33	21.33	5	0	0
38	14.33	53	24	3	1
39	7.67	25.67	10.67	0	0
40	17	37.33	22.67	2	1
41	4	30.33	11.67	0	0
42	8.33	28.33	11	0	0
43	4.67	39	1.67	0	0
44	5	24	9.33	0	0
45	5.33	22.33	17	0	0
46	8	32	14.67	0	0
47	6	32.33	36.67	1	0
48	11	56	9.67	2	1
49	3.67	46.33	4.67	1	0
50	5	44.67	29.33	2	1
51	15.33	54	41.67	3	1
52	1.67	45.33	24.67	2	1
53	17	43	37.33	3	1
54	6	19.67	8.67	0	0
55	10	37	8.33	1	0
56	6.67	25.67	5.33	0	0
57	10.67	45.33	26	3	1
58	13	58.67	2	2	1
59	5	30	24.33	1	0
60	16	49.33	7.67	2	1
61	10.67	27.33	6.33	1	0
62	6.67	31	5	0	0
63	10.33	44	52.33	3	1
64	8.33	42	39	2	1
65	6	34.33	5.33	0	0
66	10.33	37.67	4	1	0
67	2.33	38	5.67	0	0
68	11.67	37.67	3.67	1	0
69	3.67	17.33	2.67	0	0
70	9.33	37	4	0	0
71	2.67	26.67	19.33	1	0
72	10.67	42	15.67	2	1
73	13.33	55	15.67	2	1
74	9.67	68	44.33	3	1
75	18	42.67	19	3	1
76	15.67	63.33	19	3	1
77	11.67	33	5	1	0
78	6	15.33	3.67	0	0
79	10.33	22.33	3.33	1	0
80	13	35.67	6	1	0
81	9.33	28	9	0	0
82	5.33	61	20	2	1
83	9.33	27	9	0	0
84	6.33	25	5	0	0
85	1.67	23.67	8.33	0	0
86	9	33.33	17.33	0	0
87	4	47.67	26.33	2	1
88	2.67	74	7.33	1	0
89	11	44.33	30.67	3	1
90	7.67	46.33	8.33	1	0
91	2	21.67	4	0	0
92	4.67	25	6.33	0	0
93	6.67	44	14.33	1	0
94	3.67	31	3.67	0	0
95	9.67	37.67	11	1	0
96	5	30.67	7	0	0
97	5.33	39.67	11.33	0	0
98	2.67	30.33	4.67	0	0
99	11	31.33	20.33	2	1
