# Supplementary material for: Towards a machine‐learning assisted diagnosis of psychiatric disorders and their operationalization in preclinical research: Evidence from studies on addiction‐like behaviour in individual rats
Source: Eur J Neurosci. 2022 Nov 1;56(11):6069–83. doi: 10.1111/ejn.15839 (PMC10092243; doi:10.1111/ejn.15839)
Supplement: Supplementary file 2 — Supporting Information [file EJN-56-6069-s006.zip › Training34.csv]

	AA	PR	AS	4groups	2groups
0	6.33	18	7	0	0
1	18	45.33	42	3	1
2	9	45	21.67	3	1
3	3.67	46.33	4.67	1	0
4	10.67	45.33	26	3	1
5	2.33	38	5.67	0	0
6	10.33	24.67	5	1	0
7	9.67	49	5.33	2	1
8	5.67	30.33	10.67	0	0
9	3.67	17.33	2.67	0	0
10	11	56	9.67	2	1
11	1	16	10.67	0	0
12	10.33	30	21	2	1
13	6.33	49.67	2.33	1	0
14	6.33	22.67	8	0	0
15	13.33	42.67	17	3	1
16	3.33	28.33	6	0	0
17	15.67	56.67	9.33	2	1
18	6.67	44	14.33	2	1
19	19.67	43.67	22.33	3	1
20	4	72.33	14.67	2	1
21	17.67	38.33	18.33	2	1
22	4.67	23.33	20.67	1	0
23	4	30.33	11.67	0	0
24	2.33	23.67	3.33	0	0
25	6.67	28	6	0	0
26	3.33	22.33	3.67	0	0
27	8	17.67	6.33	0	0
28	4.67	19.67	6.33	0	0
29	5.67	27.33	10	0	0
30	2	24	10	0	0
31	11.67	33	5	1	0
32	9	40.33	5	2	1
33	15.33	54	41.67	3	1
34	4	18.67	6.33	0	0
35	6.67	31	5	0	0
36	14.33	53	24	3	1
37	14	49.33	81.67	3	1
38	1.67	18	3	0	0
39	15.33	56	28.67	3	1
40	14.33	46	13	2	1
41	6	15.33	3.67	0	0
42	5.67	25.33	4.33	0	0
43	3.67	14	9	0	0
44	5.33	32.67	6	0	0
45	2.33	14.33	4	0	0
46	2.67	26.67	19.33	1	0
47	9.67	37.67	11	1	0
48	10	37	8.33	1	0
49	8	32	14.67	1	0
50	16	53.33	10.67	2	1
51	2.67	17.33	6.67	0	0
52	6	16	6.33	0	0
53	7	41.67	14.33	2	1
54	4	47.67	26.33	2	1
55	5	32	9.33	0	0
56	8	28	4.67	0	0
57	2.67	30.33	4.67	0	0
58	8.67	25.33	4.67	0	0
59	4.33	22.33	17.67	1	0
60	5.33	39.67	11.33	0	0
61	10.33	22.33	3.33	1	0
62	9.33	89	44.33	3	1
63	4.67	42	7.67	1	0
64	3.33	53.67	3.67	1	0
65	6.33	25	5	0	0
66	9	35	21.67	2	1
67	17	43	37.33	3	1
68	8.67	54.33	20.33	2	1
69	8.67	57.67	19.67	2	1
70	4	13.67	6.67	0	0
71	8.33	40.33	50.67	2	1
72	9.33	40.33	7.67	2	1
73	6	32.33	36.67	1	0
74	2.67	74	7.33	1	0
75	9.33	27	9	1	0
76	9.67	25.33	5.67	1	0
77	13	35.67	6	1	0
78	11.67	54.67	10.33	2	1
79	7.33	19.67	10	0	0
80	7	28.67	37.67	1	0
81	8.67	26.33	5	0	0
82	9	17.67	12.33	1	0
83	5.67	21	5.33	0	0
84	5	44.67	29.33	2	1
85	1.33	12.33	6	0	0
86	11	31.33	20.33	2	1
87	2.33	40.33	45.67	2	1
88	10.33	37.67	4	1	0
89	3.67	31	3.67	0	0
90	4.67	25	6.33	0	0
91	24.33	49.33	8.33	2	1
92	6.67	40.67	24.33	2	1
93	8	16	5.67	0	0
94	5.33	22.33	17	1	0
95	7.67	46.33	8.33	1	0
96	2	27.67	16	1	0
97	7.33	27	14.33	1	0
98	1.33	16.33	5.33	0	0
99	9	33.33	17.33	2	1
