# Supplementary material for: Towards a machine‐learning assisted diagnosis of psychiatric disorders and their operationalization in preclinical research: Evidence from studies on addiction‐like behaviour in individual rats
Source: Eur J Neurosci. 2022 Nov 1;56(11):6069–83. doi: 10.1111/ejn.15839 (PMC10092243; doi:10.1111/ejn.15839)
Supplement: Supplementary file 2 — Supporting Information [file EJN-56-6069-s006.zip › Training35.csv]

	AA	PR	AS	4groups	2groups
0	7	41.67	14.33	2	1
1	17.67	38.33	18.33	2	1
2	10.67	38	11.67	1	0
3	2.67	74	7.33	1	0
4	8.33	28.33	11	0	0
5	10.33	30	21	2	1
6	5.67	22.33	38.67	1	0
7	1.33	12.33	6	0	0
8	8.67	26.33	5	0	0
9	11	56	9.67	2	1
10	7.33	19.67	10	0	0
11	6.67	28	6	0	0
12	15	37.67	20.67	2	1
13	10.67	27.33	6.33	1	0
14	19.67	43.67	22.33	3	1
15	3.33	12.67	11	0	0
16	16.67	45	10.67	2	1
17	5	24	9.33	0	0
18	2	24	10	0	0
19	9	40.33	5	1	0
20	11	51.67	14	2	1
21	24.33	49.33	8.33	2	1
22	7.67	46.33	8.33	1	0
23	4.33	28.67	8	0	0
24	10	25.67	12.67	1	0
25	8.33	40.33	50.67	2	1
26	11.67	33	5	1	0
27	15.67	56.67	9.33	2	1
28	5.67	27.33	10	0	0
29	5.33	39.67	11.33	1	0
30	6	32.33	36.67	1	0
31	18	42.67	19	3	1
32	10.33	37.67	4	1	0
33	5.67	21	5.33	0	0
34	6.67	31	5	0	0
35	1.67	45.33	24.67	2	1
36	8	32	14.67	1	0
37	3.33	32	13	0	0
38	5.67	30.33	10.67	0	0
39	9	45	21.67	2	1
40	6.33	49.67	2.33	1	0
41	14	49.33	81.67	3	1
42	4	18.67	6.33	0	0
43	2.67	26.67	19.33	1	0
44	2.33	38	5.67	0	0
45	4.33	15.33	7.67	0	0
46	9.67	35.33	27	2	1
47	15.67	63.33	19	3	1
48	1.33	16.33	5.33	0	0
49	3.67	31	3.67	0	0
50	8.33	42	39	2	1
51	6	16	6.33	0	0
52	3.67	14	9	0	0
53	17	37.33	22.67	2	1
54	9.33	40.33	7.67	1	0
55	6	15.33	3.67	0	0
56	9.33	37	4	0	0
57	11	31.33	20.33	2	1
58	5.67	25.33	4.33	0	0
59	2.67	17.33	6.67	0	0
60	9	33.33	17.33	1	0
61	3.67	17.33	2.67	0	0
62	8.67	25.33	4.67	0	0
63	8.67	54.33	20.33	2	1
64	5.33	32.67	6	0	0
65	6.33	22.67	8	0	0
66	2	27.67	16	1	0
67	2.33	14.33	4	0	0
68	6.67	40.67	24.33	2	1
69	10.67	42	15.67	3	1
70	6.33	25	5	0	0
71	16	49.33	7.67	2	1
72	2.67	30.33	4.67	0	0
73	10	37	8.33	1	0
74	9.33	28	9	0	0
75	5	44.67	29.33	2	1
76	11.67	37.67	3.67	1	0
77	4.67	25	6.33	0	0
78	7.33	27	14.33	1	0
79	8	16	5.67	0	0
80	3.33	22.33	3.67	0	0
81	15.33	54	41.67	3	1
82	10.33	24.67	5	1	0
83	9.67	49	5.33	2	1
84	13.33	42.67	17	3	1
85	2	21.67	4	0	0
86	14.33	46	13	2	1
87	3	15.67	5.67	0	0
88	9	17.67	12.33	0	0
89	4	72.33	14.67	2	1
90	4	30.33	11.67	0	0
91	4.67	23.33	20.67	1	0
92	13.33	39.67	23.33	3	1
93	6	19.67	8.67	0	0
94	17	52	37	3	1
95	9.67	37.67	11	1	0
96	5	32	9.33	0	0
97	5.33	22.33	17	1	0
98	11	44.33	30.67	3	1
99	4.67	39	1.67	0	0
