# Supplementary material for: Towards a machine‐learning assisted diagnosis of psychiatric disorders and their operationalization in preclinical research: Evidence from studies on addiction‐like behaviour in individual rats
Source: Eur J Neurosci. 2022 Nov 1;56(11):6069–83. doi: 10.1111/ejn.15839 (PMC10092243; doi:10.1111/ejn.15839)
Supplement: Supplementary file 2 — Supporting Information [file EJN-56-6069-s006.zip › Training36.csv]

	AA	PR	AS	4groups	2groups
0	6.67	44	14.33	1	0
1	16	49.33	7.67	2	1
2	13	35.67	6	1	0
3	4.67	23.33	20.67	1	0
4	9.67	35.33	27	2	1
5	5.33	35	3	0	0
6	1	16	10.67	0	0
7	11.67	33	5	1	0
8	3.33	12.67	11	0	0
9	11	51.67	14	2	1
10	5.33	22.33	17	1	0
11	11.67	54.67	10.33	2	1
12	4	18.67	6.33	0	0
13	8.67	57.67	19.67	2	1
14	5	44.67	29.33	2	1
15	6.33	25	5	0	0
16	9.33	27	9	0	0
17	3.33	32	13	0	0
18	2	21.67	4	0	0
19	6	15.33	3.67	0	0
20	6	16	6.33	0	0
21	16	53.33	10.67	2	1
22	6	34.33	5.33	0	0
23	6	19.67	8.67	0	0
24	3.67	14	9	0	0
25	5.67	27.33	10	0	0
26	14.33	46	13	2	1
27	6.67	28	6	0	0
28	5.33	61	20	2	1
29	24.33	49.33	8.33	2	1
30	17.67	38.33	18.33	2	1
31	15.67	56.67	9.33	2	1
32	14	49.33	81.67	3	1
33	1.67	23.67	8.33	0	0
34	10	37	8.33	1	0
35	2.33	38	5.67	0	0
36	9.33	28	9	0	0
37	7.33	27	14.33	0	0
38	11	44.33	30.67	3	1
39	6.33	22.67	8	0	0
40	4.33	22.33	17.67	1	0
41	10.67	38	11.67	1	0
42	9.67	68	44.33	3	1
43	9.67	25.33	5.67	1	0
44	2.67	17.33	6.67	0	0
45	9.33	89	44.33	2	1
46	11	56	9.67	2	1
47	5	24	9.33	0	0
48	1.67	45.33	24.67	2	1
49	5.67	21	5.33	0	0
50	3	15.67	5.67	0	0
51	7.67	25.67	10.67	0	0
52	8	28	4.67	0	0
53	17	52	37	3	1
54	5.33	32.67	6	0	0
55	2.67	30.33	4.67	0	0
56	10.33	44	52.33	3	1
57	7	28.67	37.67	1	0
58	10.67	27.33	6.33	1	0
59	3.33	53.67	3.67	1	0
60	3.33	28.33	6	0	0
61	9	86	15.33	1	0
62	6.67	44	5	1	0
63	2	27.67	16	1	0
64	8.33	42	39	1	0
65	3.67	17.33	2.67	0	0
66	3.67	46.33	4.67	1	0
67	14.33	53	24	3	1
68	6	32.33	36.67	1	0
69	11	31.33	20.33	2	1
70	8	16	5.67	0	0
71	9.33	37	4	0	0
72	10.33	22.33	3.33	1	0
73	9	17.67	12.33	0	0
74	8	32	14.67	0	0
75	13	58.67	2	2	1
76	19.67	43.67	22.33	3	1
77	10.67	36.33	15.67	2	1
78	8.67	54.33	20.33	2	1
79	10.33	37.67	4	1	0
80	16.67	45	10.67	2	1
81	10.67	42	15.67	2	1
82	5	30	24.33	1	0
83	8	17.67	6.33	0	0
84	8.67	26.33	5	0	0
85	10.67	45.33	26	3	1
86	2	24	10	0	0
87	18	42.67	19	2	1
88	2.67	26.67	19.33	1	0
89	1.33	16.33	5.33	0	0
90	15.33	54	41.67	3	1
91	4	47.67	26.33	2	1
92	18	45.33	42	3	1
93	9.33	55.67	29.33	2	1
94	4.67	42	7.67	0	0
95	8.33	40.33	50.67	1	0
96	8.67	25.33	4.67	0	0
97	2.33	14.33	4	0	0
98	4	13.67	6.67	0	0
99	9	40.33	5	0	0
