# Supplementary material for: Towards a machine‐learning assisted diagnosis of psychiatric disorders and their operationalization in preclinical research: Evidence from studies on addiction‐like behaviour in individual rats
Source: Eur J Neurosci. 2022 Nov 1;56(11):6069–83. doi: 10.1111/ejn.15839 (PMC10092243; doi:10.1111/ejn.15839)
Supplement: Supplementary file 2 — Supporting Information [file EJN-56-6069-s006.zip › Training37.csv]

	AA	PR	AS	4groups	2groups
0	4	30.33	11.67	0	0
1	3.33	12.67	11	0	0
2	9.33	37	4	0	0
3	9.33	89	44.33	2	1
4	10.67	45.33	26	3	1
5	11	44.33	30.67	3	1
6	4	18.67	6.33	0	0
7	9.67	37.67	11	1	0
8	8	16	5.67	0	0
9	10.33	44	52.33	3	1
10	2.33	14.33	4	0	0
11	4.67	19.67	6.33	0	0
12	10.33	37.67	4	1	0
13	1.33	16.33	5.33	0	0
14	7	41.67	14.33	0	0
15	3.67	46.33	4.67	1	0
16	9	35	21.67	1	0
17	11.67	54.67	10.33	2	1
18	8	32	14.67	0	0
19	5.67	30.33	10.67	0	0
20	6.33	25	5	0	0
21	6	16	6.33	0	0
22	2	21.67	4	0	0
23	17	52	37	3	1
24	9.33	55.67	29.33	2	1
25	1.67	18	3	0	0
26	5.33	61	20	2	1
27	5	30	24.33	1	0
28	10.67	27.33	6.33	1	0
29	16	49.33	7.67	2	1
30	10	31	6	1	0
31	9.67	49	5.33	2	1
32	1.67	23.67	8.33	0	0
33	3.33	22.33	3.67	0	0
34	11	51.67	14	2	1
35	3.33	53.67	3.67	1	0
36	13.33	39.67	23.33	2	1
37	6.67	44	14.33	1	0
38	17.67	38.33	18.33	2	1
39	6	19.67	8.67	0	0
40	5.67	27.33	10	0	0
41	8.33	21.33	5	0	0
42	14.33	53	24	3	1
43	1.67	45.33	24.67	2	1
44	5	24	9.33	0	0
45	2.67	30.33	4.67	0	0
46	4.33	22.33	17.67	1	0
47	8.67	54.33	20.33	2	1
48	9	40.33	5	0	0
49	8.67	26.33	5	0	0
50	3.67	14	9	0	0
51	8	28	4.67	0	0
52	2.33	40.33	45.67	1	0
53	2.67	74	7.33	1	0
54	16.67	45	10.67	2	1
55	13	35.67	6	1	0
56	17	37.33	22.67	2	1
57	2	27.67	16	1	0
58	10	25.67	12.67	1	0
59	6	32.33	36.67	1	0
60	4.67	39	1.67	0	0
61	15.67	56.67	9.33	2	1
62	7.67	46.33	8.33	1	0
63	4.67	42	7.67	0	0
64	11	31.33	20.33	2	1
65	18	42.67	19	3	1
66	9.33	27	9	0	0
67	15.33	54	41.67	3	1
68	3.33	32	13	0	0
69	8.33	28.33	11	0	0
70	6.67	25.67	5.33	0	0
71	13	58.67	2	2	1
72	9.67	68	44.33	3	1
73	4	47.67	26.33	2	1
74	8.67	57.67	19.67	2	1
75	10.67	42	15.67	2	1
76	24.33	49.33	8.33	2	1
77	4	13.67	6.67	0	0
78	9.67	25.33	5.67	1	0
79	5.67	22.33	38.67	1	0
80	15.67	63.33	19	3	1
81	9	17.67	12.33	0	0
82	8.33	42	39	1	0
83	2.67	17.33	6.67	0	0
84	2.33	23.67	3.33	0	0
85	10	37	8.33	1	0
86	6	34	6.33	0	0
87	5	32	9.33	0	0
88	4	72.33	14.67	1	0
89	14	49.33	81.67	3	1
90	5	44.67	29.33	2	1
91	10.33	22.33	3.33	1	0
92	6.33	49.67	2.33	1	0
93	7.33	27	14.33	0	0
94	7.33	19.67	10	0	0
95	9	33.33	17.33	1	0
96	6	34.33	5.33	0	0
97	4.67	23.33	20.67	1	0
98	2.33	38	5.67	0	0
99	10.67	36.33	15.67	2	1
