# Supplementary material for: Towards a machine‐learning assisted diagnosis of psychiatric disorders and their operationalization in preclinical research: Evidence from studies on addiction‐like behaviour in individual rats
Source: Eur J Neurosci. 2022 Nov 1;56(11):6069–83. doi: 10.1111/ejn.15839 (PMC10092243; doi:10.1111/ejn.15839)
Supplement: Supplementary file 2 — Supporting Information [file EJN-56-6069-s006.zip › Training38.csv]

	AA	PR	AS	4groups	2groups
0	10.33	22.33	3.33	1	0
1	5.67	21	5.33	0	0
2	10	25.67	12.67	1	0
3	3.33	22.33	3.67	0	0
4	3.67	17.33	2.67	0	0
5	10.33	44	52.33	3	1
6	6.67	44	5	1	0
7	7	41.67	14.33	1	0
8	5	44.67	29.33	2	1
9	9	35	21.67	1	0
10	3.33	53.67	3.67	1	0
11	2.33	38	5.67	0	0
12	4.67	19.67	6.33	0	0
13	1.67	18	3	0	0
14	7.67	46.33	8.33	1	0
15	8.33	28.33	11	0	0
16	2	21.67	4	0	0
17	7.33	19.67	10	0	0
18	10.33	30	21	2	1
19	4.67	39	1.67	0	0
20	16.67	45	10.67	2	1
21	8.67	54.33	20.33	2	1
22	9.33	55.67	29.33	3	1
23	9.33	27	9	1	0
24	2.33	40.33	45.67	1	0
25	9	33.33	17.33	1	0
26	5.67	25.33	4.33	0	0
27	5	32	9.33	0	0
28	9.33	89	44.33	3	1
29	7.33	27	14.33	0	0
30	5.33	39.67	11.33	0	0
31	9.67	25.33	5.67	1	0
32	6.33	18	7	0	0
33	8.33	42	39	2	1
34	5.67	27.33	10	0	0
35	6.33	25	5	0	0
36	8.33	21.33	5	0	0
37	9	40.33	5	0	0
38	2.67	26.67	19.33	1	0
39	4.33	22.33	17.67	1	0
40	3.33	28.33	6	0	0
41	6	34	6.33	0	0
42	4	72.33	14.67	1	0
43	8.67	26.33	5	0	0
44	9	86	15.33	1	0
45	11	31.33	20.33	2	1
46	10.67	45.33	26	3	1
47	4	47.67	26.33	2	1
48	13.33	55	15.67	2	1
49	6.33	22.67	8	0	0
50	4.67	23.33	20.67	1	0
51	9.67	68	44.33	3	1
52	11.67	33	5	1	0
53	2.67	74	7.33	1	0
54	10.67	42	15.67	2	1
55	8	16	5.67	0	0
56	6.67	44	14.33	1	0
57	10.67	36.33	15.67	1	0
58	4.33	28.67	8	0	0
59	5	30.67	7	0	0
60	10.67	38	11.67	1	0
61	18	45.33	42	3	1
62	3	15.67	5.67	0	0
63	4	18.67	6.33	0	0
64	6	19.67	8.67	0	0
65	2	27.67	16	1	0
66	9	17.67	12.33	0	0
67	17	37.33	22.67	2	1
68	19.67	43.67	22.33	3	1
69	15	37.67	20.67	2	1
70	2.67	17.33	6.67	0	0
71	13.33	42.67	17	3	1
72	6	32.33	36.67	1	0
73	11	56	9.67	2	1
74	3.67	14	9	0	0
75	16	49.33	7.67	2	1
76	5.33	35	3	0	0
77	14.33	53	24	3	1
78	13	58.67	2	2	1
79	5.67	22.33	38.67	1	0
80	11.67	37.67	3.67	1	0
81	8	17.67	6.33	0	0
82	6.67	40.67	24.33	1	0
83	8	28	4.67	0	0
84	1	16	10.67	0	0
85	5.33	22.33	17	1	0
86	9	45	21.67	2	1
87	3.33	12.67	11	0	0
88	15.67	63.33	19	3	1
89	10.33	24.67	5	1	0
90	11	51.67	14	2	1
91	4.33	15.33	7.67	0	0
92	17.67	38.33	18.33	2	1
93	24.33	49.33	8.33	2	1
94	6	15.33	3.67	0	0
95	9.33	40.33	7.67	1	0
96	5.33	32.67	6	0	0
97	1.67	45.33	24.67	2	1
98	6.67	25.67	5.33	0	0
99	17	43	37.33	3	1
