# Supplementary material for: Towards a machine‐learning assisted diagnosis of psychiatric disorders and their operationalization in preclinical research: Evidence from studies on addiction‐like behaviour in individual rats
Source: Eur J Neurosci. 2022 Nov 1;56(11):6069–83. doi: 10.1111/ejn.15839 (PMC10092243; doi:10.1111/ejn.15839)
Supplement: Supplementary file 2 — Supporting Information [file EJN-56-6069-s006.zip › Training39.csv]

	AA	PR	AS	4groups	2groups
0	7.33	27	14.33	0	0
1	6	34	6.33	0	0
2	11	31.33	20.33	2	1
3	9	33.33	17.33	1	0
4	9.67	68	44.33	3	1
5	1.33	12.33	6	0	0
6	6.33	18	7	0	0
7	10.33	44	52.33	3	1
8	8.33	40.33	50.67	2	1
9	11	56	9.67	2	1
10	5.67	25.33	4.33	0	0
11	4.33	28.67	8	0	0
12	9.33	40.33	7.67	1	0
13	6.67	31	5	0	0
14	9	86	15.33	1	0
15	11	51.67	14	2	1
16	7	41.67	14.33	1	0
17	5.67	22.33	38.67	1	0
18	10.33	22.33	3.33	1	0
19	3.33	53.67	3.67	1	0
20	4.67	39	1.67	0	0
21	4	18.67	6.33	0	0
22	10	31	6	1	0
23	4	30.33	11.67	0	0
24	8	32	14.67	0	0
25	5	24	9.33	0	0
26	2.33	38	5.67	0	0
27	16	53.33	10.67	2	1
28	7.33	19.67	10	0	0
29	5	30.67	7	0	0
30	10.67	42	15.67	3	1
31	3	15.67	5.67	0	0
32	17	37.33	22.67	2	1
33	8	16	5.67	0	0
34	6	15.33	3.67	0	0
35	15.67	56.67	9.33	2	1
36	9.67	49	5.33	2	1
37	10.67	27.33	6.33	1	0
38	19.67	43.67	22.33	3	1
39	2	27.67	16	1	0
40	3.67	17.33	2.67	0	0
41	16	49.33	7.67	2	1
42	6.67	28	6	0	0
43	15.67	63.33	19	3	1
44	9	40.33	5	1	0
45	13.33	55	15.67	3	1
46	2.33	23.67	3.33	0	0
47	3.67	31	3.67	0	0
48	5.33	61	20	2	1
49	15.33	54	41.67	3	1
50	5.33	39.67	11.33	0	0
51	9.33	28	9	0	0
52	3.33	12.67	11	0	0
53	5.67	30.33	10.67	0	0
54	9	17.67	12.33	0	0
55	7.67	46.33	8.33	1	0
56	5	30	24.33	1	0
57	5.67	27.33	10	0	0
58	8	17.67	6.33	0	0
59	4.67	19.67	6.33	0	0
60	5	32	9.33	0	0
61	4.67	23.33	20.67	1	0
62	2.67	30.33	4.67	0	0
63	9	45	21.67	2	1
64	7.67	25.67	10.67	0	0
65	1	16	10.67	0	0
66	11	44.33	30.67	3	1
67	11.67	37.67	3.67	1	0
68	13.33	39.67	23.33	2	1
69	3.33	22.33	3.67	0	0
70	6.67	44	5	1	0
71	4	47.67	26.33	2	1
72	17	52	37	3	1
73	6	16	6.33	0	0
74	11.67	33	5	1	0
75	5	44.67	29.33	2	1
76	2.67	74	7.33	1	0
77	4.33	15.33	7.67	0	0
78	3.33	32	13	0	0
79	2	21.67	4	0	0
80	10.67	38	11.67	1	0
81	7	28.67	37.67	1	0
82	14	49.33	81.67	3	1
83	10.33	30	21	2	1
84	2	24	10	0	0
85	15.33	56	28.67	3	1
86	13	35.67	6	1	0
87	6	32.33	36.67	1	0
88	24.33	49.33	8.33	2	1
89	5.33	35	3	0	0
90	10.67	45.33	26	3	1
91	2.67	17.33	6.67	0	0
92	17	43	37.33	3	1
93	5.33	32.67	6	0	0
94	14.33	53	24	3	1
95	4.33	22.33	17.67	1	0
96	9.33	55.67	29.33	2	1
97	9.67	35.33	27	2	1
98	1.33	16.33	5.33	0	0
99	8.67	25.33	4.67	0	0
