# Supplementary material for: Towards a machine‐learning assisted diagnosis of psychiatric disorders and their operationalization in preclinical research: Evidence from studies on addiction‐like behaviour in individual rats
Source: Eur J Neurosci. 2022 Nov 1;56(11):6069–83. doi: 10.1111/ejn.15839 (PMC10092243; doi:10.1111/ejn.15839)
Supplement: Supplementary file 2 — Supporting Information [file EJN-56-6069-s006.zip › Training40.csv]

	AA	PR	AS	4groups	2groups
0	6	16	6.33	0	0
1	3.33	32	13	0	0
2	10.67	42	15.67	3	1
3	3.33	12.67	11	0	0
4	16.67	45	10.67	2	1
5	9.33	28	9	1	0
6	1.33	12.33	6	0	0
7	10.33	30	21	2	1
8	4	30.33	11.67	0	0
9	9	40.33	5	0	0
10	4.33	28.67	8	0	0
11	10.67	36.33	15.67	2	1
12	6.67	44	14.33	1	0
13	13.33	55	15.67	3	1
14	5.67	25.33	4.33	0	0
15	2	21.67	4	0	0
16	6.67	40.67	24.33	2	1
17	9	33.33	17.33	1	0
18	5	24	9.33	0	0
19	8.67	54.33	20.33	2	1
20	8.33	21.33	5	0	0
21	11	31.33	20.33	2	1
22	5	32	9.33	0	0
23	5.67	22.33	38.67	1	0
24	10.33	44	52.33	3	1
25	8.67	26.33	5	0	0
26	6.33	22.67	8	0	0
27	15	37.67	20.67	2	1
28	8.67	25.33	4.67	0	0
29	5	30.67	7	0	0
30	2.67	74	7.33	1	0
31	13.33	39.67	23.33	2	1
32	3.33	22.33	3.67	0	0
33	13	58.67	2	2	1
34	2.67	30.33	4.67	0	0
35	9	35	21.67	1	0
36	4	18.67	6.33	0	0
37	7	28.67	37.67	1	0
38	16	49.33	7.67	2	1
39	11	44.33	30.67	3	1
40	15.33	54	41.67	3	1
41	5.67	27.33	10	0	0
42	6.67	44	5	1	0
43	4.67	25	6.33	0	0
44	6.33	49.67	2.33	1	0
45	6	32.33	36.67	1	0
46	7.33	27	14.33	0	0
47	8	32	14.67	0	0
48	11.67	54.67	10.33	2	1
49	9.67	37.67	11	1	0
50	9	86	15.33	1	0
51	3.33	53.67	3.67	1	0
52	8.67	57.67	19.67	2	1
53	18	42.67	19	3	1
54	5	30	24.33	1	0
55	3.67	14	9	0	0
56	10.33	22.33	3.33	1	0
57	2.33	38	5.67	0	0
58	8	17.67	6.33	0	0
59	9.67	25.33	5.67	1	0
60	9.67	35.33	27	2	1
61	4.67	42	7.67	1	0
62	6.33	25	5	0	0
63	11	51.67	14	2	1
64	1.67	23.67	8.33	0	0
65	5.67	21	5.33	0	0
66	10.67	27.33	6.33	1	0
67	9.33	37	4	1	0
68	4	47.67	26.33	2	1
69	4	13.67	6.67	0	0
70	9.33	27	9	1	0
71	7.67	46.33	8.33	1	0
72	8	28	4.67	0	0
73	2	24	10	0	0
74	10.67	38	11.67	1	0
75	6	34	6.33	0	0
76	2.33	14.33	4	0	0
77	1.67	45.33	24.67	2	1
78	10.67	45.33	26	3	1
79	2.67	17.33	6.67	0	0
80	15.67	63.33	19	3	1
81	4	72.33	14.67	1	0
82	6	34.33	5.33	0	0
83	1	16	10.67	0	0
84	17.67	38.33	18.33	2	1
85	8.33	28.33	11	0	0
86	14	49.33	81.67	3	1
87	5.33	22.33	17	1	0
88	3.67	46.33	4.67	1	0
89	11.67	33	5	1	0
90	18	45.33	42	3	1
91	6	19.67	8.67	0	0
92	19.67	43.67	22.33	3	1
93	9	17.67	12.33	0	0
94	9	45	21.67	2	1
95	5.67	30.33	10.67	0	0
96	5.33	35	3	0	0
97	10	25.67	12.67	1	0
98	9.67	68	44.33	3	1
99	4.33	22.33	17.67	1	0
