# Supplementary material for: Towards a machine‐learning assisted diagnosis of psychiatric disorders and their operationalization in preclinical research: Evidence from studies on addiction‐like behaviour in individual rats
Source: Eur J Neurosci. 2022 Nov 1;56(11):6069–83. doi: 10.1111/ejn.15839 (PMC10092243; doi:10.1111/ejn.15839)
Supplement: Supplementary file 2 — Supporting Information [file EJN-56-6069-s006.zip › Training41.csv]

	AA	PR	AS	4groups	2groups
0	4	30.33	11.67	0	0
1	9.33	37	4	0	0
2	9.67	25.33	5.67	0	0
3	15	37.67	20.67	2	1
4	11	44.33	30.67	3	1
5	9	86	15.33	2	1
6	17	52	37	3	1
7	11.67	37.67	3.67	1	0
8	5.33	39.67	11.33	0	0
9	3.33	28.33	6	0	0
10	14.33	46	13	2	1
11	17	43	37.33	3	1
12	9.33	28	9	0	0
13	9.67	37.67	11	0	0
14	6.33	25	5	0	0
15	5	30	24.33	1	0
16	10.67	38	11.67	1	0
17	15.67	63.33	19	3	1
18	2	24	10	0	0
19	5.67	27.33	10	0	0
20	1.33	12.33	6	0	0
21	1.67	45.33	24.67	2	1
22	16.67	45	10.67	2	1
23	2.33	40.33	45.67	1	0
24	7	28.67	37.67	1	0
25	2.33	23.67	3.33	0	0
26	6.33	18	7	0	0
27	5	30.67	7	0	0
28	7.33	19.67	10	0	0
29	2.67	74	7.33	1	0
30	13.33	55	15.67	3	1
31	7.67	25.67	10.67	0	0
32	2.67	26.67	19.33	1	0
33	10.33	37.67	4	1	0
34	16	53.33	10.67	2	1
35	5	24	9.33	0	0
36	6.67	40.67	24.33	1	0
37	9.67	68	44.33	2	1
38	15.67	56.67	9.33	2	1
39	6.67	31	5	0	0
40	4.67	42	7.67	1	0
41	3	15.67	5.67	0	0
42	6	32.33	36.67	1	0
43	10.33	24.67	5	1	0
44	10	25.67	12.67	1	0
45	4.67	39	1.67	0	0
46	15.33	56	28.67	3	1
47	8.33	21.33	5	0	0
48	4	18.67	6.33	0	0
49	4.67	19.67	6.33	0	0
50	11.67	33	5	1	0
51	13	58.67	2	2	1
52	4.67	25	6.33	0	0
53	15.33	54	41.67	3	1
54	8.67	57.67	19.67	2	1
55	3.67	31	3.67	0	0
56	19.67	43.67	22.33	3	1
57	16	49.33	7.67	2	1
58	14	49.33	81.67	3	1
59	8	17.67	6.33	0	0
60	8.67	26.33	5	0	0
61	6.67	44	14.33	1	0
62	4	47.67	26.33	2	1
63	4.33	15.33	7.67	0	0
64	2.33	38	5.67	0	0
65	6	16	6.33	0	0
66	5.33	61	20	2	1
67	6	34	6.33	0	0
68	9	35	21.67	1	0
69	6	34.33	5.33	0	0
70	2.33	14.33	4	0	0
71	8	32	14.67	0	0
72	5.67	21	5.33	0	0
73	11	31.33	20.33	2	1
74	10.33	30	21	2	1
75	5.33	32.67	6	0	0
76	7.67	46.33	8.33	1	0
77	9	45	21.67	2	1
78	5.33	35	3	0	0
79	4.67	23.33	20.67	1	0
80	8.67	54.33	20.33	2	1
81	13.33	42.67	17	3	1
82	4.33	28.67	8	0	0
83	8.67	25.33	4.67	0	0
84	9	17.67	12.33	0	0
85	6.67	25.67	5.33	0	0
86	17	37.33	22.67	2	1
87	9	33.33	17.33	1	0
88	17.67	38.33	18.33	2	1
89	10.33	22.33	3.33	1	0
90	1.33	16.33	5.33	0	0
91	10	31	6	1	0
92	13	35.67	6	1	0
93	4	72.33	14.67	1	0
94	11.67	54.67	10.33	2	1
95	8.33	42	39	2	1
96	24.33	49.33	8.33	2	1
97	11	51.67	14	2	1
98	1.67	23.67	8.33	0	0
99	6.33	22.67	8	0	0
