# Supplementary material for: Towards a machine‐learning assisted diagnosis of psychiatric disorders and their operationalization in preclinical research: Evidence from studies on addiction‐like behaviour in individual rats
Source: Eur J Neurosci. 2022 Nov 1;56(11):6069–83. doi: 10.1111/ejn.15839 (PMC10092243; doi:10.1111/ejn.15839)
Supplement: Supplementary file 2 — Supporting Information [file EJN-56-6069-s006.zip › Training42.csv]

	AA	PR	AS	4groups	2groups
0	1.33	12.33	6	0	0
1	1.33	16.33	5.33	0	0
2	5.33	39.67	11.33	0	0
3	5.67	27.33	10	0	0
4	9	33.33	17.33	1	0
5	10.67	42	15.67	2	1
6	17	37.33	22.67	2	1
7	7.67	25.67	10.67	0	0
8	2.33	14.33	4	0	0
9	1.67	45.33	24.67	2	1
10	14.33	53	24	3	1
11	16.67	45	10.67	2	1
12	5	30	24.33	1	0
13	6	15.33	3.67	0	0
14	4.33	15.33	7.67	0	0
15	9.67	49	5.33	2	1
16	8	17.67	6.33	0	0
17	10.33	37.67	4	1	0
18	5	24	9.33	0	0
19	3.33	12.67	11	0	0
20	16	53.33	10.67	2	1
21	11	44.33	30.67	3	1
22	3	15.67	5.67	0	0
23	4	18.67	6.33	0	0
24	5	44.67	29.33	2	1
25	13	35.67	6	1	0
26	6.33	25	5	0	0
27	6.67	25.67	5.33	0	0
28	5.67	21	5.33	0	0
29	3.67	14	9	0	0
30	4	30.33	11.67	0	0
31	3.67	46.33	4.67	1	0
32	7.67	46.33	8.33	1	0
33	1.67	23.67	8.33	0	0
34	2.67	74	7.33	1	0
35	9	35	21.67	1	0
36	9	45	21.67	2	1
37	9.67	68	44.33	3	1
38	8	28	4.67	0	0
39	4.33	22.33	17.67	1	0
40	4	13.67	6.67	0	0
41	6.67	44	5	1	0
42	18	42.67	19	3	1
43	4.67	42	7.67	0	0
44	2.67	30.33	4.67	0	0
45	24.33	49.33	8.33	2	1
46	14	49.33	81.67	3	1
47	15.33	56	28.67	3	1
48	3.33	53.67	3.67	1	0
49	10.33	24.67	5	1	0
50	11.67	37.67	3.67	1	0
51	2.33	23.67	3.33	0	0
52	9.33	89	44.33	2	1
53	7	28.67	37.67	1	0
54	6.67	28	6	0	0
55	3.33	28.33	6	0	0
56	5.67	25.33	4.33	0	0
57	6	16	6.33	0	0
58	9.33	40.33	7.67	0	0
59	6.33	49.67	2.33	1	0
60	3.33	32	13	0	0
61	17	52	37	3	1
62	10	25.67	12.67	1	0
63	4.67	19.67	6.33	0	0
64	6	34	6.33	0	0
65	5.33	22.33	17	1	0
66	6.67	44	14.33	1	0
67	5	32	9.33	0	0
68	11	56	9.67	2	1
69	13.33	42.67	17	3	1
70	18	45.33	42	3	1
71	9.67	35.33	27	2	1
72	8.67	57.67	19.67	2	1
73	10	37	8.33	1	0
74	6.67	31	5	0	0
75	10.33	22.33	3.33	1	0
76	2.33	38	5.67	0	0
77	2.67	26.67	19.33	1	0
78	8.67	26.33	5	0	0
79	9.67	37.67	11	1	0
80	5.33	61	20	2	1
81	8.67	54.33	20.33	2	1
82	8.33	40.33	50.67	1	0
83	6.33	22.67	8	0	0
84	15.33	54	41.67	3	1
85	16	49.33	7.67	2	1
86	9.67	25.33	5.67	1	0
87	8	32	14.67	0	0
88	15.67	63.33	19	3	1
89	6.33	18	7	0	0
90	10.67	38	11.67	1	0
91	19.67	43.67	22.33	3	1
92	2	24	10	0	0
93	9	86	15.33	2	1
94	11	31.33	20.33	2	1
95	5.67	30.33	10.67	0	0
96	9.33	27	9	0	0
97	8.33	28.33	11	0	0
98	17.67	38.33	18.33	2	1
99	3.67	31	3.67	0	0
