# Supplementary material for: Towards a machine‐learning assisted diagnosis of psychiatric disorders and their operationalization in preclinical research: Evidence from studies on addiction‐like behaviour in individual rats
Source: Eur J Neurosci. 2022 Nov 1;56(11):6069–83. doi: 10.1111/ejn.15839 (PMC10092243; doi:10.1111/ejn.15839)
Supplement: Supplementary file 2 — Supporting Information [file EJN-56-6069-s006.zip › Training43.csv]

	AA	PR	AS	4groups	2groups
0	7	28.67	37.67	1	0
1	9.33	37	4	1	0
2	10	31	6	1	0
3	4	18.67	6.33	0	0
4	11	31.33	20.33	2	1
5	9.33	27	9	1	0
6	2.67	30.33	4.67	0	0
7	8	28	4.67	0	0
8	18	42.67	19	3	1
9	4.67	19.67	6.33	0	0
10	17.67	38.33	18.33	2	1
11	4.33	28.67	8	0	0
12	14.33	46	13	2	1
13	3.33	32	13	0	0
14	3.67	31	3.67	0	0
15	5.33	22.33	17	1	0
16	14	49.33	81.67	3	1
17	15.33	56	28.67	3	1
18	5.67	21	5.33	0	0
19	11	44.33	30.67	3	1
20	4	47.67	26.33	2	1
21	13.33	42.67	17	3	1
22	3.33	53.67	3.67	1	0
23	6.33	49.67	2.33	1	0
24	5.33	32.67	6	0	0
25	5.33	61	20	2	1
26	6.33	22.67	8	0	0
27	5	32	9.33	0	0
28	7.33	19.67	10	0	0
29	15.67	63.33	19	3	1
30	7.67	25.67	10.67	0	0
31	8.33	28.33	11	0	0
32	9.67	25.33	5.67	1	0
33	2.33	14.33	4	0	0
34	3.33	28.33	6	0	0
35	4.33	15.33	7.67	0	0
36	16.67	45	10.67	2	1
37	4.33	22.33	17.67	1	0
38	2.67	17.33	6.67	0	0
39	6	15.33	3.67	0	0
40	8	16	5.67	0	0
41	2	24	10	0	0
42	6	34	6.33	0	0
43	11.67	54.67	10.33	2	1
44	10.67	36.33	15.67	1	0
45	6.33	18	7	0	0
46	8	17.67	6.33	0	0
47	8.67	54.33	20.33	2	1
48	3.33	22.33	3.67	0	0
49	15	37.67	20.67	2	1
50	8.67	25.33	4.67	0	0
51	5	30.67	7	0	0
52	7.33	27	14.33	0	0
53	10.33	24.67	5	1	0
54	8.33	42	39	2	1
55	6.67	40.67	24.33	2	1
56	5	30	24.33	1	0
57	2.33	38	5.67	0	0
58	9.67	35.33	27	2	1
59	6.67	28	6	0	0
60	11.67	37.67	3.67	1	0
61	1.67	18	3	0	0
62	6.67	25.67	5.33	0	0
63	1	16	10.67	0	0
64	5	24	9.33	0	0
65	13	35.67	6	1	0
66	6.67	44	14.33	1	0
67	9.67	68	44.33	3	1
68	2.67	26.67	19.33	1	0
69	17	37.33	22.67	2	1
70	9	86	15.33	1	0
71	16	49.33	7.67	2	1
72	6.67	31	5	0	0
73	9	40.33	5	0	0
74	11.67	33	5	1	0
75	5.67	25.33	4.33	0	0
76	1.67	45.33	24.67	2	1
77	19.67	43.67	22.33	3	1
78	10.33	44	52.33	3	1
79	4	72.33	14.67	1	0
80	6	32.33	36.67	1	0
81	10.33	37.67	4	1	0
82	17	43	37.33	3	1
83	9	35	21.67	1	0
84	4	30.33	11.67	0	0
85	24.33	49.33	8.33	2	1
86	14.33	53	24	3	1
87	7	41.67	14.33	1	0
88	7.67	46.33	8.33	1	0
89	6.33	25	5	0	0
90	10.67	38	11.67	1	0
91	8.33	21.33	5	0	0
92	18	45.33	42	3	1
93	5.67	22.33	38.67	1	0
94	9.33	28	9	1	0
95	8.67	57.67	19.67	2	1
96	8.67	26.33	5	0	0
97	3.67	46.33	4.67	1	0
98	9.33	55.67	29.33	3	1
99	2	27.67	16	0	0
