# Supplementary material for: Towards a machine‐learning assisted diagnosis of psychiatric disorders and their operationalization in preclinical research: Evidence from studies on addiction‐like behaviour in individual rats
Source: Eur J Neurosci. 2022 Nov 1;56(11):6069–83. doi: 10.1111/ejn.15839 (PMC10092243; doi:10.1111/ejn.15839)
Supplement: Supplementary file 2 — Supporting Information [file EJN-56-6069-s006.zip › Training44.csv]

	AA	PR	AS	4groups	2groups
0	9	17.67	12.33	0	0
1	7.67	46.33	8.33	1	0
2	6.67	28	6	0	0
3	10.67	45.33	26	3	1
4	7	41.67	14.33	0	0
5	5.33	32.67	6	0	0
6	3	15.67	5.67	0	0
7	13	58.67	2	2	1
8	9.33	37	4	0	0
9	11	44.33	30.67	3	1
10	2	24	10	0	0
11	16.67	45	10.67	2	1
12	9.33	55.67	29.33	2	1
13	10.67	27.33	6.33	1	0
14	5.33	22.33	17	1	0
15	2.67	17.33	6.67	0	0
16	10.67	38	11.67	1	0
17	7.33	27	14.33	0	0
18	15.67	56.67	9.33	2	1
19	18	45.33	42	3	1
20	2.67	30.33	4.67	0	0
21	10.33	30	21	2	1
22	16	53.33	10.67	2	1
23	15.33	56	28.67	3	1
24	6	34.33	5.33	0	0
25	9.33	89	44.33	2	1
26	8.67	54.33	20.33	2	1
27	4.33	28.67	8	0	0
28	7.33	19.67	10	0	0
29	10.33	37.67	4	1	0
30	5.67	27.33	10	0	0
31	4.33	15.33	7.67	0	0
32	5	30	24.33	1	0
33	5	44.67	29.33	2	1
34	2.67	26.67	19.33	1	0
35	7.67	25.67	10.67	0	0
36	24.33	49.33	8.33	2	1
37	17	52	37	3	1
38	4.67	39	1.67	0	0
39	3.67	17.33	2.67	0	0
40	6.33	25	5	0	0
41	2.67	74	7.33	1	0
42	3.33	53.67	3.67	1	0
43	3.33	32	13	0	0
44	8.67	26.33	5	0	0
45	2.33	14.33	4	0	0
46	6.67	25.67	5.33	0	0
47	4.33	22.33	17.67	1	0
48	13.33	55	15.67	3	1
49	9	35	21.67	1	0
50	6	32.33	36.67	1	0
51	14	49.33	81.67	3	1
52	3.67	46.33	4.67	1	0
53	13.33	39.67	23.33	2	1
54	11.67	33	5	1	0
55	5.33	39.67	11.33	0	0
56	2	21.67	4	0	0
57	17	43	37.33	3	1
58	9.33	40.33	7.67	0	0
59	5.33	35	3	0	0
60	6.33	49.67	2.33	1	0
61	8.67	25.33	4.67	0	0
62	6.67	40.67	24.33	1	0
63	17.67	38.33	18.33	2	1
64	8	16	5.67	0	0
65	10	25.67	12.67	1	0
66	5.67	22.33	38.67	1	0
67	10.33	24.67	5	1	0
68	6.33	18	7	0	0
69	4.67	19.67	6.33	0	0
70	9.33	28	9	0	0
71	9	45	21.67	2	1
72	9	33.33	17.33	1	0
73	10	31	6	1	0
74	9.67	25.33	5.67	1	0
75	1.67	18	3	0	0
76	6.67	44	14.33	1	0
77	9	40.33	5	0	0
78	7	28.67	37.67	1	0
79	4	47.67	26.33	2	1
80	19.67	43.67	22.33	3	1
81	5	30.67	7	0	0
82	18	42.67	19	3	1
83	3.67	14	9	0	0
84	8	32	14.67	0	0
85	10.67	36.33	15.67	2	1
86	8.33	28.33	11	0	0
87	15.33	54	41.67	3	1
88	9.67	37.67	11	1	0
89	6	16	6.33	0	0
90	11.67	54.67	10.33	2	1
91	10.67	42	15.67	3	1
92	6	19.67	8.67	0	0
93	6.67	44	5	1	0
94	5	32	9.33	0	0
95	13	35.67	6	1	0
96	1.33	12.33	6	0	0
97	4	72.33	14.67	1	0
98	13.33	42.67	17	3	1
99	11	31.33	20.33	2	1
