# Supplementary material for: Towards a machine‐learning assisted diagnosis of psychiatric disorders and their operationalization in preclinical research: Evidence from studies on addiction‐like behaviour in individual rats
Source: Eur J Neurosci. 2022 Nov 1;56(11):6069–83. doi: 10.1111/ejn.15839 (PMC10092243; doi:10.1111/ejn.15839)
Supplement: Supplementary file 2 — Supporting Information [file EJN-56-6069-s006.zip › Training45.csv]

	AA	PR	AS	4groups	2groups
0	2	21.67	4	0	0
1	5.33	39.67	11.33	0	0
2	1.67	18	3	0	0
3	6.67	31	5	0	0
4	5.33	61	20	2	1
5	9	17.67	12.33	0	0
6	6.67	40.67	24.33	2	1
7	4.33	15.33	7.67	0	0
8	5	24	9.33	0	0
9	10	37	8.33	1	0
10	7	28.67	37.67	1	0
11	3	15.67	5.67	0	0
12	10.33	30	21	2	1
13	2.67	17.33	6.67	0	0
14	9.33	40.33	7.67	1	0
15	9.67	49	5.33	2	1
16	9.67	35.33	27	2	1
17	6	15.33	3.67	0	0
18	5.67	30.33	10.67	0	0
19	9.67	68	44.33	3	1
20	10	25.67	12.67	1	0
21	2.67	30.33	4.67	0	0
22	1.67	23.67	8.33	0	0
23	11.67	33	5	1	0
24	3.33	12.67	11	0	0
25	14.33	46	13	2	1
26	11	31.33	20.33	2	1
27	18	42.67	19	3	1
28	8	16	5.67	0	0
29	13	58.67	2	2	1
30	6	16	6.33	0	0
31	9	33.33	17.33	1	0
32	9	45	21.67	2	1
33	24.33	49.33	8.33	2	1
34	10.67	42	15.67	3	1
35	10.67	36.33	15.67	2	1
36	3.67	17.33	2.67	0	0
37	5.67	21	5.33	0	0
38	10.33	22.33	3.33	1	0
39	6	19.67	8.67	0	0
40	13.33	42.67	17	3	1
41	3.67	31	3.67	0	0
42	15.67	63.33	19	3	1
43	4.33	22.33	17.67	1	0
44	2.33	38	5.67	0	0
45	1.67	45.33	24.67	2	1
46	8.67	57.67	19.67	2	1
47	9	86	15.33	2	1
48	7	41.67	14.33	2	1
49	5	32	9.33	0	0
50	15	37.67	20.67	2	1
51	6	34.33	5.33	0	0
52	4	13.67	6.67	0	0
53	11.67	54.67	10.33	2	1
54	5	30.67	7	0	0
55	4.67	42	7.67	1	0
56	9.33	28	9	1	0
57	3.33	32	13	0	0
58	6.33	18	7	0	0
59	6.33	49.67	2.33	1	0
60	17	43	37.33	3	1
61	2.67	74	7.33	1	0
62	3.67	46.33	4.67	1	0
63	6.67	28	6	0	0
64	1	16	10.67	0	0
65	15.67	56.67	9.33	2	1
66	7.33	19.67	10	0	0
67	10.67	27.33	6.33	1	0
68	3.33	28.33	6	0	0
69	5.33	32.67	6	0	0
70	11	56	9.67	2	1
71	6.67	44	14.33	2	1
72	5.33	22.33	17	1	0
73	9.67	25.33	5.67	1	0
74	10	31	6	1	0
75	4	47.67	26.33	2	1
76	6	32.33	36.67	1	0
77	9.33	27	9	1	0
78	8.33	28.33	11	0	0
79	13.33	39.67	23.33	2	1
80	17	52	37	3	1
81	8.33	21.33	5	0	0
82	2.33	23.67	3.33	0	0
83	5.33	35	3	0	0
84	16.67	45	10.67	2	1
85	6.33	25	5	0	0
86	14	49.33	81.67	3	1
87	6	34	6.33	0	0
88	2.33	40.33	45.67	1	0
89	9.67	37.67	11	1	0
90	6.67	25.67	5.33	0	0
91	11	51.67	14	2	1
92	4.67	39	1.67	0	0
93	6.67	44	5	1	0
94	2	24	10	0	0
95	2	27.67	16	1	0
96	8	17.67	6.33	0	0
97	10.33	44	52.33	3	1
98	2.67	26.67	19.33	1	0
99	4	72.33	14.67	2	1
