# Supplementary material for: Towards a machine‐learning assisted diagnosis of psychiatric disorders and their operationalization in preclinical research: Evidence from studies on addiction‐like behaviour in individual rats
Source: Eur J Neurosci. 2022 Nov 1;56(11):6069–83. doi: 10.1111/ejn.15839 (PMC10092243; doi:10.1111/ejn.15839)
Supplement: Supplementary file 2 — Supporting Information [file EJN-56-6069-s006.zip › Training46.csv]

	AA	PR	AS	4groups	2groups
0	11	31.33	20.33	2	1
1	5.67	30.33	10.67	0	0
2	14.33	46	13	2	1
3	14.33	53	24	3	1
4	1.33	12.33	6	0	0
5	2.33	23.67	3.33	0	0
6	6.67	40.67	24.33	2	1
7	2	21.67	4	0	0
8	9.67	35.33	27	2	1
9	10.67	38	11.67	1	0
10	17	52	37	3	1
11	13	35.67	6	1	0
12	4.67	19.67	6.33	0	0
13	9.33	89	44.33	3	1
14	18	42.67	19	3	1
15	9.67	37.67	11	1	0
16	9.33	37	4	1	0
17	5	24	9.33	0	0
18	8.33	28.33	11	0	0
19	2	27.67	16	1	0
20	18	45.33	42	3	1
21	10.33	24.67	5	1	0
22	5.33	32.67	6	0	0
23	10.33	22.33	3.33	1	0
24	8.33	21.33	5	0	0
25	1.67	18	3	0	0
26	6	16	6.33	0	0
27	9.33	55.67	29.33	3	1
28	5	30	24.33	1	0
29	5.33	39.67	11.33	1	0
30	8.67	54.33	20.33	2	1
31	4	30.33	11.67	0	0
32	7.67	46.33	8.33	1	0
33	3.33	28.33	6	0	0
34	7.33	27	14.33	0	0
35	6.33	22.67	8	0	0
36	6.67	25.67	5.33	0	0
37	5.67	21	5.33	0	0
38	6	34	6.33	0	0
39	10	25.67	12.67	1	0
40	6	32.33	36.67	1	0
41	11.67	37.67	3.67	1	0
42	3.33	22.33	3.67	0	0
43	1.33	16.33	5.33	0	0
44	11.67	33	5	1	0
45	8.33	42	39	2	1
46	9.67	68	44.33	3	1
47	8	16	5.67	0	0
48	5.67	27.33	10	0	0
49	5.67	25.33	4.33	0	0
50	10	31	6	1	0
51	8.67	57.67	19.67	2	1
52	10.67	27.33	6.33	1	0
53	5.33	35	3	0	0
54	13.33	39.67	23.33	3	1
55	4.67	42	7.67	1	0
56	5.33	22.33	17	1	0
57	3	15.67	5.67	0	0
58	16	53.33	10.67	2	1
59	2.67	17.33	6.67	0	0
60	9	86	15.33	2	1
61	3.67	17.33	2.67	0	0
62	6.67	44	14.33	1	0
63	9.33	28	9	1	0
64	6.33	49.67	2.33	1	0
65	6	15.33	3.67	0	0
66	6.67	28	6	0	0
67	17.67	38.33	18.33	2	1
68	1.67	23.67	8.33	0	0
69	11	51.67	14	2	1
70	17	37.33	22.67	2	1
71	15.33	54	41.67	3	1
72	4.67	23.33	20.67	1	0
73	4.67	25	6.33	0	0
74	6.33	25	5	0	0
75	5	32	9.33	0	0
76	7	41.67	14.33	1	0
77	2.33	38	5.67	0	0
78	9.33	40.33	7.67	2	1
79	2.33	40.33	45.67	2	1
80	6.67	44	5	1	0
81	9	45	21.67	2	1
82	10.67	36.33	15.67	2	1
83	8.67	25.33	4.67	0	0
84	10.67	45.33	26	3	1
85	11	56	9.67	2	1
86	13.33	42.67	17	3	1
87	4	13.67	6.67	0	0
88	6	34.33	5.33	0	0
89	6	19.67	8.67	0	0
90	4	47.67	26.33	2	1
91	10.33	44	52.33	3	1
92	7	28.67	37.67	1	0
93	9.67	25.33	5.67	1	0
94	1.67	45.33	24.67	2	1
95	3.67	14	9	0	0
96	5	30.67	7	0	0
97	6.33	18	7	0	0
98	7.67	25.67	10.67	0	0
99	10.33	30	21	2	1
