# Supplementary material for: Towards a machine‐learning assisted diagnosis of psychiatric disorders and their operationalization in preclinical research: Evidence from studies on addiction‐like behaviour in individual rats
Source: Eur J Neurosci. 2022 Nov 1;56(11):6069–83. doi: 10.1111/ejn.15839 (PMC10092243; doi:10.1111/ejn.15839)
Supplement: Supplementary file 2 — Supporting Information [file EJN-56-6069-s006.zip › Training47.csv]

	AA	PR	AS	4groups	2groups
0	9.67	35.33	27	2	1
1	1.67	45.33	24.67	2	1
2	4.67	19.67	6.33	0	0
3	8.67	57.67	19.67	2	1
4	2.33	23.67	3.33	0	0
5	2	21.67	4	0	0
6	6.67	44	14.33	1	0
7	6.33	25	5	0	0
8	10.67	36.33	15.67	1	0
9	9.33	89	44.33	2	1
10	15.33	56	28.67	3	1
11	11	31.33	20.33	2	1
12	6.33	49.67	2.33	1	0
13	3.67	14	9	0	0
14	6.67	40.67	24.33	1	0
15	10.33	44	52.33	3	1
16	5.33	61	20	2	1
17	9.67	25.33	5.67	1	0
18	10.33	30	21	2	1
19	5.33	35	3	0	0
20	9.33	27	9	0	0
21	5.33	32.67	6	0	0
22	8.67	25.33	4.67	0	0
23	11.67	54.67	10.33	2	1
24	5	30	24.33	1	0
25	4.67	23.33	20.67	1	0
26	3.33	28.33	6	0	0
27	9.33	37	4	0	0
28	8.33	42	39	2	1
29	18	42.67	19	3	1
30	5.67	25.33	4.33	0	0
31	8.67	54.33	20.33	2	1
32	4	13.67	6.67	0	0
33	1	16	10.67	0	0
34	4	30.33	11.67	0	0
35	24.33	49.33	8.33	2	1
36	1.67	18	3	0	0
37	9	40.33	5	0	0
38	4.67	25	6.33	0	0
39	9.33	28	9	0	0
40	17	52	37	3	1
41	9.33	40.33	7.67	0	0
42	17	43	37.33	3	1
43	17	37.33	22.67	2	1
44	2.33	40.33	45.67	1	0
45	13	35.67	6	1	0
46	5.67	22.33	38.67	1	0
47	10	37	8.33	1	0
48	4	47.67	26.33	2	1
49	5.33	22.33	17	0	0
50	7.33	27	14.33	0	0
51	10.67	42	15.67	2	1
52	2	27.67	16	0	0
53	2.67	74	7.33	1	0
54	13.33	39.67	23.33	2	1
55	7.33	19.67	10	0	0
56	19.67	43.67	22.33	3	1
57	8	28	4.67	0	0
58	9	17.67	12.33	0	0
59	8.67	26.33	5	0	0
60	15	37.67	20.67	2	1
61	11	44.33	30.67	3	1
62	11	56	9.67	2	1
63	10	31	6	1	0
64	4.33	22.33	17.67	0	0
65	9.67	37.67	11	1	0
66	14.33	46	13	2	1
67	4	18.67	6.33	0	0
68	16	49.33	7.67	2	1
69	7.67	46.33	8.33	1	0
70	4.33	28.67	8	0	0
71	3.67	17.33	2.67	0	0
72	8	17.67	6.33	0	0
73	8.33	21.33	5	0	0
74	5.33	39.67	11.33	0	0
75	9.33	55.67	29.33	2	1
76	9	35	21.67	1	0
77	17.67	38.33	18.33	2	1
78	11.67	33	5	1	0
79	6.67	31	5	0	0
80	6.67	25.67	5.33	0	0
81	9	86	15.33	1	0
82	3.33	22.33	3.67	0	0
83	14.33	53	24	3	1
84	10.67	38	11.67	1	0
85	11	51.67	14	2	1
86	9	45	21.67	2	1
87	10	25.67	12.67	1	0
88	6	19.67	8.67	0	0
89	16	53.33	10.67	2	1
90	5	32	9.33	0	0
91	9.67	68	44.33	3	1
92	13.33	42.67	17	2	1
93	6	15.33	3.67	0	0
94	1.67	23.67	8.33	0	0
95	7	28.67	37.67	1	0
96	14	49.33	81.67	3	1
97	5.67	30.33	10.67	0	0
98	4.67	42	7.67	1	0
99	2.67	30.33	4.67	0	0
