# Supplementary material for: Towards a machine‐learning assisted diagnosis of psychiatric disorders and their operationalization in preclinical research: Evidence from studies on addiction‐like behaviour in individual rats
Source: Eur J Neurosci. 2022 Nov 1;56(11):6069–83. doi: 10.1111/ejn.15839 (PMC10092243; doi:10.1111/ejn.15839)
Supplement: Supplementary file 2 — Supporting Information [file EJN-56-6069-s006.zip › Training48.csv]

	AA	PR	AS	4groups	2groups
0	2.33	14.33	4	0	0
1	17	43	37.33	3	1
2	16.67	45	10.67	2	1
3	6.67	31	5	0	0
4	13.33	55	15.67	3	1
5	4	18.67	6.33	0	0
6	6.67	40.67	24.33	2	1
7	5.33	22.33	17	1	0
8	14.33	46	13	2	1
9	9.33	27	9	1	0
10	3.33	12.67	11	0	0
11	11.67	54.67	10.33	2	1
12	6.33	49.67	2.33	1	0
13	9.67	25.33	5.67	1	0
14	9.33	37	4	1	0
15	3.33	53.67	3.67	1	0
16	6.33	22.67	8	0	0
17	2.33	23.67	3.33	0	0
18	8	17.67	6.33	0	0
19	1.67	23.67	8.33	0	0
20	5	30.67	7	0	0
21	3.67	31	3.67	0	0
22	10	37	8.33	1	0
23	3.67	14	9	0	0
24	2.67	17.33	6.67	0	0
25	1.67	18	3	0	0
26	2	27.67	16	1	0
27	6	19.67	8.67	0	0
28	13.33	42.67	17	3	1
29	1.33	16.33	5.33	0	0
30	4.67	23.33	20.67	1	0
31	4	13.67	6.67	0	0
32	16	53.33	10.67	2	1
33	19.67	43.67	22.33	3	1
34	11	51.67	14	2	1
35	4.33	15.33	7.67	0	0
36	16	49.33	7.67	2	1
37	6	15.33	3.67	0	0
38	15.33	54	41.67	3	1
39	18	42.67	19	3	1
40	9.67	37.67	11	1	0
41	8.33	28.33	11	0	0
42	8	28	4.67	0	0
43	14.33	53	24	3	1
44	2.33	38	5.67	0	0
45	10.33	44	52.33	3	1
46	4.67	39	1.67	0	0
47	5.67	25.33	4.33	0	0
48	11.67	37.67	3.67	1	0
49	10.67	42	15.67	3	1
50	3.33	22.33	3.67	0	0
51	10	25.67	12.67	1	0
52	7.67	46.33	8.33	1	0
53	9.67	68	44.33	3	1
54	6	16	6.33	0	0
55	9	33.33	17.33	1	0
56	6.67	44	14.33	1	0
57	9.33	40.33	7.67	2	1
58	4.67	19.67	6.33	0	0
59	8.33	42	39	2	1
60	7.33	27	14.33	0	0
61	5.33	35	3	0	0
62	2.67	26.67	19.33	1	0
63	3.33	32	13	0	0
64	6	34.33	5.33	0	0
65	9	45	21.67	2	1
66	15.33	56	28.67	3	1
67	10.67	27.33	6.33	1	0
68	8.33	40.33	50.67	2	1
69	9.33	28	9	1	0
70	5	24	9.33	0	0
71	4.67	25	6.33	0	0
72	9	40.33	5	1	0
73	3.67	46.33	4.67	1	0
74	4	72.33	14.67	1	0
75	7.33	19.67	10	0	0
76	2	21.67	4	0	0
77	5.33	61	20	2	1
78	1.67	45.33	24.67	2	1
79	15	37.67	20.67	2	1
80	2.33	40.33	45.67	2	1
81	10.67	36.33	15.67	2	1
82	5	30	24.33	1	0
83	8.67	26.33	5	0	0
84	2.67	30.33	4.67	0	0
85	8	16	5.67	0	0
86	5.33	39.67	11.33	0	0
87	10.67	45.33	26	3	1
88	1	16	10.67	0	0
89	8.67	57.67	19.67	2	1
90	17	37.33	22.67	2	1
91	6	34	6.33	0	0
92	3.33	28.33	6	0	0
93	17.67	38.33	18.33	2	1
94	9	35	21.67	1	0
95	9.33	55.67	29.33	3	1
96	18	45.33	42	3	1
97	3.67	17.33	2.67	0	0
98	5.67	22.33	38.67	1	0
99	5.67	27.33	10	0	0
