# Supplementary material for: Towards a machine‐learning assisted diagnosis of psychiatric disorders and their operationalization in preclinical research: Evidence from studies on addiction‐like behaviour in individual rats
Source: Eur J Neurosci. 2022 Nov 1;56(11):6069–83. doi: 10.1111/ejn.15839 (PMC10092243; doi:10.1111/ejn.15839)
Supplement: Supplementary file 2 — Supporting Information [file EJN-56-6069-s006.zip › Training49.csv]

	AA	PR	AS	4groups	2groups
0	4.67	19.67	6.33	0	0
1	5.67	25.33	4.33	0	0
2	5.67	30.33	10.67	0	0
3	3	15.67	5.67	0	0
4	24.33	49.33	8.33	2	1
5	15	37.67	20.67	2	1
6	11	51.67	14	2	1
7	3.67	31	3.67	0	0
8	2	24	10	0	0
9	17	37.33	22.67	2	1
10	5.67	27.33	10	0	0
11	11.67	54.67	10.33	2	1
12	4.33	22.33	17.67	1	0
13	9	86	15.33	1	0
14	9	35	21.67	1	0
15	9.33	55.67	29.33	2	1
16	4.67	23.33	20.67	1	0
17	9.67	25.33	5.67	1	0
18	3.33	12.67	11	0	0
19	8	28	4.67	0	0
20	5	30	24.33	1	0
21	13	58.67	2	2	1
22	15.67	56.67	9.33	2	1
23	14	49.33	81.67	3	1
24	2.67	30.33	4.67	0	0
25	10.33	22.33	3.33	1	0
26	9.67	35.33	27	2	1
27	15.33	56	28.67	3	1
28	5	24	9.33	0	0
29	10	37	8.33	1	0
30	13.33	39.67	23.33	2	1
31	17	43	37.33	3	1
32	13	35.67	6	1	0
33	7.33	19.67	10	0	0
34	4.67	39	1.67	0	0
35	5.33	35	3	0	0
36	8.33	42	39	1	0
37	19.67	43.67	22.33	3	1
38	3.33	32	13	0	0
39	2.33	40.33	45.67	1	0
40	8.33	21.33	5	0	0
41	9.33	89	44.33	2	1
42	8.33	28.33	11	0	0
43	3.67	46.33	4.67	1	0
44	9.67	49	5.33	2	1
45	10.67	45.33	26	3	1
46	8	32	14.67	0	0
47	4	72.33	14.67	1	0
48	10.67	42	15.67	1	0
49	10	25.67	12.67	1	0
50	9.67	68	44.33	3	1
51	4	30.33	11.67	0	0
52	11.67	37.67	3.67	1	0
53	5.67	21	5.33	0	0
54	8.33	40.33	50.67	1	0
55	6.67	28	6	0	0
56	18	45.33	42	3	1
57	10.67	36.33	15.67	1	0
58	6.33	18	7	0	0
59	9.67	37.67	11	1	0
60	1.33	12.33	6	0	0
61	5.33	39.67	11.33	0	0
62	9.33	28	9	0	0
63	14.33	46	13	2	1
64	15.67	63.33	19	3	1
65	4	13.67	6.67	0	0
66	6	19.67	8.67	0	0
67	13.33	55	15.67	2	1
68	4.33	15.33	7.67	0	0
69	16	49.33	7.67	2	1
70	6.33	49.67	2.33	1	0
71	4	18.67	6.33	0	0
72	2	21.67	4	0	0
73	11	31.33	20.33	2	1
74	2.33	38	5.67	0	0
75	3.33	28.33	6	0	0
76	1.67	18	3	0	0
77	11	44.33	30.67	3	1
78	2.67	74	7.33	1	0
79	6.67	44	5	1	0
80	4	47.67	26.33	2	1
81	8.67	57.67	19.67	2	1
82	1.67	45.33	24.67	2	1
83	4.33	28.67	8	0	0
84	6.67	44	14.33	1	0
85	7.67	25.67	10.67	0	0
86	7	28.67	37.67	1	0
87	11	56	9.67	2	1
88	17.67	38.33	18.33	2	1
89	6	16	6.33	0	0
90	13.33	42.67	17	2	1
91	4.67	42	7.67	0	0
92	9.33	37	4	0	0
93	6.33	25	5	0	0
94	6	32.33	36.67	1	0
95	2.67	26.67	19.33	1	0
96	17	52	37	3	1
97	9	40.33	5	0	0
98	6.33	22.67	8	0	0
99	9	45	21.67	2	1
