# Supplementary material for: Towards a machine‐learning assisted diagnosis of psychiatric disorders and their operationalization in preclinical research: Evidence from studies on addiction‐like behaviour in individual rats
Source: Eur J Neurosci. 2022 Nov 1;56(11):6069–83. doi: 10.1111/ejn.15839 (PMC10092243; doi:10.1111/ejn.15839)
Supplement: Supplementary file 10 — Supporting Information [file EJN-56-6069-s005.zip › test0.csv]

	0	1	2
0	89.0	3762.0	108.0
1	29.857143	2359.0	52.0
2	256.75	2656.0	50.0
3	95.33333329999999	2628.0	165.0
4	41.75	48.0	26.0
5	29.0	157.0	6.0
6	58.5	1603.0	17.0
7	28.75	555.0	15.0
8	2.5	7599.0	421.0
9	127.25	1938.0	454.0
10	4.142857	11.0	3.0
11	149.0	1409.0	20.0
12	285.142857	276.0	273.0
13	29.5	688.0	43.0
14	26.571429	995.0	76.0
15	448.85714299999995	7446.0	111.0
16	60.714286	961.0	89.0
17	37.25	641.0	86.0
18	11.5	57.0	95.0
19	99.25	1429.0	374.0
20	143.428571	2320.0	68.0
21	620.714286	5625.0	271.0
22	29.0	1418.0	8.0
23	28.75	596.0	14.0
24	215.75	5046.0	1.0
25	138.5	694.0	12.0
26	14.25	668.0	23.0
27	75.0	794.0	139.0
28	466.75	3451.0	98.0
29	212.285714	245.0	21.0
