# Supplementary material for: Towards a machine‐learning assisted diagnosis of psychiatric disorders and their operationalization in preclinical research: Evidence from studies on addiction‐like behaviour in individual rats
Source: Eur J Neurosci. 2022 Nov 1;56(11):6069–83. doi: 10.1111/ejn.15839 (PMC10092243; doi:10.1111/ejn.15839)
Supplement: Supplementary file 10 — Supporting Information [file EJN-56-6069-s005.zip › test1.csv]

	0	1	2
0	50.75	1409.0	210.0
1	32.0	667.0	34.0
2	256.75	2656.0	50.0
3	138.5	694.0	12.0
4	2.0	469.0	51.0
5	127.75	2242.0	167.0
6	112.25	1877.0	105.0
7	95.33333329999999	2628.0	165.0
8	58.5	1603.0	17.0
9	213.333333	27.0	17.0
10	48.333333	23.0	13.0
11	296.28571400000004	918.0	90.0
12	0.0	976.0	130.0
13	385.28571400000004	10163.0	128.0
14	127.25	1938.0	454.0
15	33.75	638.0	180.0
16	395.571429	3638.0	195.0
17	89.0	3762.0	108.0
18	0.14285699999999998	190.0	18.0
19	0.25	681.0	76.0
20	36.75	639.0	45.0
21	34.857143	250.0	14.0
22	83.0	1057.0	120.0
23	22.166667	130.0	15.0
24	285.142857	276.0	273.0
25	9.285714	598.0	91.0
26	112.0	2089.0	144.0
27	45.0	1330.0	67.0
28	40.0	815.0	24.0
29	41.75	48.0	26.0
