# Supplementary material for: Towards a machine‐learning assisted diagnosis of psychiatric disorders and their operationalization in preclinical research: Evidence from studies on addiction‐like behaviour in individual rats
Source: Eur J Neurosci. 2022 Nov 1;56(11):6069–83. doi: 10.1111/ejn.15839 (PMC10092243; doi:10.1111/ejn.15839)
Supplement: Supplementary file 10 — Supporting Information [file EJN-56-6069-s005.zip › test2.csv]

	0	1	2
0	112.0	2089.0	144.0
1	22.166667	130.0	15.0
2	29.5	1487.0	178.0
3	82.714286	4119.0	244.0
4	247.142857	549.0	67.0
5	11.714286	31.0	2.0
6	138.5	694.0	12.0
7	40.0	815.0	24.0
8	86.0	143.0	23.0
9	45.0	1330.0	67.0
10	1.25	532.0	45.0
11	0.166667	140.0	11.0
12	95.14285699999999	320.0	99.0
13	225.833333	2733.0	1515.0
14	29.857143	2359.0	52.0
15	385.28571400000004	10163.0	128.0
16	79.42857099999999	894.0	62.0
17	10.428571	66.0	17.0
18	75.0	794.0	139.0
19	114.857143	852.0	129.0
20	23.714285999999998	1570.0	23.0
21	127.75	2242.0	167.0
22	2.5	7599.0	421.0
23	215.75	5046.0	1.0
24	65.5	2256.0	8.0
25	29.0	1418.0	8.0
26	127.25	1938.0	454.0
27	2.0	469.0	51.0
28	256.75	2656.0	50.0
29	4.25	882.0	5.0
