# Supplementary material for: Towards a machine‐learning assisted diagnosis of psychiatric disorders and their operationalization in preclinical research: Evidence from studies on addiction‐like behaviour in individual rats
Source: Eur J Neurosci. 2022 Nov 1;56(11):6069–83. doi: 10.1111/ejn.15839 (PMC10092243; doi:10.1111/ejn.15839)
Supplement: Supplementary file 10 — Supporting Information [file EJN-56-6069-s005.zip › test3.csv]

	0	1	2
0	0.0	976.0	130.0
1	1.25	532.0	45.0
2	92.0	515.0	26.0
3	32.0	667.0	34.0
4	22.166667	130.0	15.0
5	466.75	3451.0	98.0
6	67.5	1867.0	136.0
7	33.75	638.0	180.0
8	2.0	469.0	51.0
9	620.714286	5625.0	271.0
10	86.0	143.0	23.0
11	225.833333	2733.0	1515.0
12	127.75	2242.0	167.0
13	183.28571399999998	914.0	5.0
14	26.571429	995.0	76.0
15	42.833333	175.0	30.0
16	59.333332999999996	5036.0	10.0
17	0.25	681.0	76.0
18	153.14285700000002	2229.0	105.0
19	0.14285699999999998	190.0	18.0
20	58.5	1603.0	17.0
21	40.0	815.0	24.0
22	29.857143	2359.0	52.0
23	72.25	1172.0	36.0
24	79.42857099999999	894.0	62.0
25	247.142857	549.0	67.0
26	11.5	57.0	95.0
27	65.5	2256.0	8.0
28	11.0	33.0	111.0
29	138.5	694.0	12.0
