# Supplementary material for: Towards a machine‐learning assisted diagnosis of psychiatric disorders and their operationalization in preclinical research: Evidence from studies on addiction‐like behaviour in individual rats
Source: Eur J Neurosci. 2022 Nov 1;56(11):6069–83. doi: 10.1111/ejn.15839 (PMC10092243; doi:10.1111/ejn.15839)
Supplement: Supplementary file 10 — Supporting Information [file EJN-56-6069-s005.zip › test4.csv]

	0	1	2
0	11.5	57.0	95.0
1	11.714286	31.0	2.0
2	112.25	1877.0	105.0
3	505.5	7264.0	2455.0
4	52.714286	586.0	9.0
5	385.28571400000004	10163.0	128.0
6	3.285714	162.0	17.0
7	22.166667	130.0	15.0
8	48.333333	23.0	13.0
9	95.33333329999999	2628.0	165.0
10	2.0	469.0	51.0
11	28.75	596.0	14.0
12	54.75	442.0	148.0
13	10.428571	66.0	17.0
14	149.0	1409.0	20.0
15	29.5	688.0	43.0
16	11.0	254.0	83.0
17	29.0	1418.0	8.0
18	50.75	1409.0	210.0
19	59.333332999999996	5036.0	10.0
20	11.0	33.0	111.0
21	60.714286	961.0	89.0
22	448.85714299999995	7446.0	111.0
23	34.857143	250.0	14.0
24	0.0	976.0	130.0
25	138.5	694.0	12.0
26	23.714285999999998	1570.0	23.0
27	127.75	2242.0	167.0
28	8.75	170.0	80.0
29	395.571429	3638.0	195.0
