# Supplementary material for: Towards a machine‐learning assisted diagnosis of psychiatric disorders and their operationalization in preclinical research: Evidence from studies on addiction‐like behaviour in individual rats
Source: Eur J Neurosci. 2022 Nov 1;56(11):6069–83. doi: 10.1111/ejn.15839 (PMC10092243; doi:10.1111/ejn.15839)
Supplement: Supplementary file 10 — Supporting Information [file EJN-56-6069-s005.zip › test5.csv]

	0	1	2
0	48.333333	23.0	13.0
1	58.5	1603.0	17.0
2	6.25	914.0	12.0
3	22.166667	130.0	15.0
4	86.0	143.0	23.0
5	52.714286	586.0	9.0
6	395.571429	3638.0	195.0
7	14.25	668.0	23.0
8	42.833333	175.0	30.0
9	0.166667	140.0	11.0
10	28.75	596.0	14.0
11	138.5	694.0	12.0
12	153.14285700000002	2229.0	105.0
13	143.428571	2320.0	68.0
14	79.42857099999999	894.0	62.0
15	60.714286	961.0	89.0
16	183.28571399999998	914.0	5.0
17	0.0	976.0	130.0
18	29.5	1487.0	178.0
19	99.25	1429.0	374.0
20	9.285714	598.0	91.0
21	29.857143	2359.0	52.0
22	127.25	1938.0	454.0
23	11.0	33.0	111.0
24	28.75	555.0	15.0
25	2.5	7599.0	421.0
26	620.714286	5625.0	271.0
27	32.0	667.0	34.0
28	149.0	1409.0	20.0
29	3.285714	162.0	17.0
