# Supplementary material for: Towards a machine‐learning assisted diagnosis of psychiatric disorders and their operationalization in preclinical research: Evidence from studies on addiction‐like behaviour in individual rats
Source: Eur J Neurosci. 2022 Nov 1;56(11):6069–83. doi: 10.1111/ejn.15839 (PMC10092243; doi:10.1111/ejn.15839)
Supplement: Supplementary file 10 — Supporting Information [file EJN-56-6069-s005.zip › test6.csv]

	0	1	2
0	153.14285700000002	2229.0	105.0
1	42.833333	175.0	30.0
2	9.285714	598.0	91.0
3	82.714286	4119.0	244.0
4	2.0	469.0	51.0
5	48.333333	23.0	13.0
6	0.14285699999999998	190.0	18.0
7	83.0	1057.0	120.0
8	36.75	639.0	45.0
9	29.0	157.0	6.0
10	72.25	1172.0	36.0
11	52.714286	586.0	9.0
12	466.75	3451.0	98.0
13	31.5	2654.0	3.0
14	112.25	1877.0	105.0
15	79.42857099999999	894.0	62.0
16	213.333333	27.0	17.0
17	29.857143	2359.0	52.0
18	14.25	668.0	23.0
19	58.5	1603.0	17.0
20	385.28571400000004	10163.0	128.0
21	29.0	1418.0	8.0
22	92.0	515.0	26.0
23	10.428571	66.0	17.0
24	28.75	596.0	14.0
25	3.5	498.0	12.0
26	37.25	641.0	86.0
27	11.0	33.0	111.0
28	32.0	667.0	34.0
29	95.33333329999999	2628.0	165.0
