# Supplementary material for: Towards a machine‐learning assisted diagnosis of psychiatric disorders and their operationalization in preclinical research: Evidence from studies on addiction‐like behaviour in individual rats
Source: Eur J Neurosci. 2022 Nov 1;56(11):6069–83. doi: 10.1111/ejn.15839 (PMC10092243; doi:10.1111/ejn.15839)
Supplement: Supplementary file 10 — Supporting Information [file EJN-56-6069-s005.zip › test7.csv]

	0	1	2
0	29.857143	2359.0	52.0
1	31.5	2654.0	3.0
2	153.14285700000002	2229.0	105.0
3	52.714286	586.0	9.0
4	183.28571399999998	914.0	5.0
5	95.33333329999999	2628.0	165.0
6	247.142857	549.0	67.0
7	8.75	170.0	80.0
8	0.14285699999999998	190.0	18.0
9	6.25	914.0	12.0
10	33.428571000000005	923.0	13.0
11	285.142857	276.0	273.0
12	23.714285999999998	1570.0	23.0
13	138.5	694.0	12.0
14	2.5	7599.0	421.0
15	29.0	1418.0	8.0
16	89.0	3762.0	108.0
17	178.25	2243.0	18.0
18	11.0	33.0	111.0
19	29.0	157.0	6.0
20	143.428571	2320.0	68.0
21	385.28571400000004	10163.0	128.0
22	58.5	1603.0	17.0
23	127.75	2242.0	167.0
24	149.0	1409.0	20.0
25	4.25	882.0	5.0
26	127.25	1938.0	454.0
27	86.0	143.0	23.0
28	95.14285699999999	320.0	99.0
29	40.0	815.0	24.0
