# Supplementary material for: Towards a machine‐learning assisted diagnosis of psychiatric disorders and their operationalization in preclinical research: Evidence from studies on addiction‐like behaviour in individual rats
Source: Eur J Neurosci. 2022 Nov 1;56(11):6069–83. doi: 10.1111/ejn.15839 (PMC10092243; doi:10.1111/ejn.15839)
Supplement: Supplementary file 10 — Supporting Information [file EJN-56-6069-s005.zip › test8.csv]

	0	1	2
0	4.25	882.0	5.0
1	3.5	498.0	12.0
2	22.166667	130.0	15.0
3	183.28571399999998	914.0	5.0
4	9.285714	598.0	91.0
5	114.857143	852.0	129.0
6	79.42857099999999	894.0	62.0
7	112.0	2089.0	144.0
8	11.5	57.0	95.0
9	448.85714299999995	7446.0	111.0
10	56.0	21.0	11.0
11	29.0	157.0	6.0
12	212.285714	245.0	21.0
13	6.25	914.0	12.0
14	32.0	667.0	34.0
15	83.0	1057.0	120.0
16	34.857143	250.0	14.0
17	60.714286	961.0	89.0
18	10.428571	66.0	17.0
19	42.833333	175.0	30.0
20	48.333333	23.0	13.0
21	285.142857	276.0	273.0
22	72.25	1172.0	36.0
23	2.0	469.0	51.0
24	0.14285699999999998	190.0	18.0
25	75.0	794.0	139.0
26	215.75	5046.0	1.0
27	620.714286	5625.0	271.0
28	44.75	228.0	55.0
29	65.5	2256.0	8.0
