# Supplementary material for: Towards a machine‐learning assisted diagnosis of psychiatric disorders and their operationalization in preclinical research: Evidence from studies on addiction‐like behaviour in individual rats
Source: Eur J Neurosci. 2022 Nov 1;56(11):6069–83. doi: 10.1111/ejn.15839 (PMC10092243; doi:10.1111/ejn.15839)
Supplement: Supplementary file 10 — Supporting Information [file EJN-56-6069-s005.zip › test9.csv]

	0	1	2
0	3.5	498.0	12.0
1	0.0	976.0	130.0
2	65.5	2256.0	8.0
3	29.0	1418.0	8.0
4	9.285714	598.0	91.0
5	127.25	1938.0	454.0
6	212.285714	245.0	21.0
7	225.833333	2733.0	1515.0
8	14.25	668.0	23.0
9	213.333333	27.0	17.0
10	296.28571400000004	918.0	90.0
11	48.333333	23.0	13.0
12	95.14285699999999	320.0	99.0
13	256.75	2656.0	50.0
14	41.75	48.0	26.0
15	0.14285699999999998	190.0	18.0
16	0.166667	140.0	11.0
17	153.14285700000002	2229.0	105.0
18	56.0	21.0	11.0
19	11.0	33.0	111.0
20	99.25	1429.0	374.0
21	149.0	1409.0	20.0
22	28.75	555.0	15.0
23	95.33333329999999	2628.0	165.0
24	89.0	3762.0	108.0
25	620.714286	5625.0	271.0
26	11.714286	31.0	2.0
27	52.714286	586.0	9.0
28	36.75	639.0	45.0
29	33.428571000000005	923.0	13.0
