# Supplementary material for: Towards a machine‐learning assisted diagnosis of psychiatric disorders and their operationalization in preclinical research: Evidence from studies on addiction‐like behaviour in individual rats
Source: Eur J Neurosci. 2022 Nov 1;56(11):6069–83. doi: 10.1111/ejn.15839 (PMC10092243; doi:10.1111/ejn.15839)
Supplement: Supplementary file 10 — Supporting Information [file EJN-56-6069-s005.zip › test10.csv]

	0	1	2
0	2.0	469.0	51.0
1	28.75	555.0	15.0
2	212.285714	245.0	21.0
3	95.14285699999999	320.0	99.0
4	86.0	143.0	23.0
5	11.714286	31.0	2.0
6	3.5	498.0	12.0
7	72.25	1172.0	36.0
8	29.0	1418.0	8.0
9	36.75	639.0	45.0
10	29.5	688.0	43.0
11	34.857143	250.0	14.0
12	149.0	1409.0	20.0
13	45.0	1330.0	67.0
14	3.285714	162.0	17.0
15	48.333333	23.0	13.0
16	28.75	596.0	14.0
17	620.714286	5625.0	271.0
18	42.833333	175.0	30.0
19	32.0	667.0	34.0
20	58.5	1603.0	17.0
21	83.0	1057.0	120.0
22	89.0	3762.0	108.0
23	256.75	2656.0	50.0
24	50.75	1409.0	210.0
25	112.0	2089.0	144.0
26	112.25	1877.0	105.0
27	22.166667	130.0	15.0
28	213.333333	27.0	17.0
29	59.333332999999996	5036.0	10.0
