# Supplementary material for: Towards a machine‐learning assisted diagnosis of psychiatric disorders and their operationalization in preclinical research: Evidence from studies on addiction‐like behaviour in individual rats
Source: Eur J Neurosci. 2022 Nov 1;56(11):6069–83. doi: 10.1111/ejn.15839 (PMC10092243; doi:10.1111/ejn.15839)
Supplement: Supplementary file 10 — Supporting Information [file EJN-56-6069-s005.zip › test11.csv]

	0	1	2
0	54.75	442.0	148.0
1	36.75	639.0	45.0
2	127.75	2242.0	167.0
3	0.14285699999999998	190.0	18.0
4	178.25	2243.0	18.0
5	56.0	21.0	11.0
6	83.0	1057.0	120.0
7	29.0	157.0	6.0
8	143.428571	2320.0	68.0
9	99.25	1429.0	374.0
10	1.25	532.0	45.0
11	89.0	3762.0	108.0
12	0.166667	140.0	11.0
13	95.14285699999999	320.0	99.0
14	92.0	515.0	26.0
15	32.0	667.0	34.0
16	10.428571	66.0	17.0
17	50.75	1409.0	210.0
18	213.333333	27.0	17.0
19	52.714286	586.0	9.0
20	2.0	469.0	51.0
21	14.25	668.0	23.0
22	31.5	2654.0	3.0
23	37.25	641.0	86.0
24	86.0	143.0	23.0
25	112.25	1877.0	105.0
26	448.85714299999995	7446.0	111.0
27	23.714285999999998	1570.0	23.0
28	247.142857	549.0	67.0
29	48.333333	23.0	13.0
