# Supplementary material for: Towards a machine‐learning assisted diagnosis of psychiatric disorders and their operationalization in preclinical research: Evidence from studies on addiction‐like behaviour in individual rats
Source: Eur J Neurosci. 2022 Nov 1;56(11):6069–83. doi: 10.1111/ejn.15839 (PMC10092243; doi:10.1111/ejn.15839)
Supplement: Supplementary file 10 — Supporting Information [file EJN-56-6069-s005.zip › test12.csv]

	0	1	2
0	296.28571400000004	918.0	90.0
1	41.75	48.0	26.0
2	4.25	882.0	5.0
3	95.14285699999999	320.0	99.0
4	75.0	794.0	139.0
5	26.571429	995.0	76.0
6	213.333333	27.0	17.0
7	56.0	21.0	11.0
8	11.714286	31.0	2.0
9	183.28571399999998	914.0	5.0
10	4.142857	11.0	3.0
11	6.25	914.0	12.0
12	0.14285699999999998	190.0	18.0
13	34.857143	250.0	14.0
14	8.75	170.0	80.0
15	153.14285700000002	2229.0	105.0
16	1.25	532.0	45.0
17	37.25	641.0	86.0
18	466.75	3451.0	98.0
19	72.25	1172.0	36.0
20	11.0	33.0	111.0
21	28.75	555.0	15.0
22	14.25	668.0	23.0
23	48.333333	23.0	13.0
24	10.428571	66.0	17.0
25	79.42857099999999	894.0	62.0
26	215.75	5046.0	1.0
27	3.5	498.0	12.0
28	32.0	667.0	34.0
29	2.0	469.0	51.0
