# Supplementary material for: Towards a machine‐learning assisted diagnosis of psychiatric disorders and their operationalization in preclinical research: Evidence from studies on addiction‐like behaviour in individual rats
Source: Eur J Neurosci. 2022 Nov 1;56(11):6069–83. doi: 10.1111/ejn.15839 (PMC10092243; doi:10.1111/ejn.15839)
Supplement: Supplementary file 10 — Supporting Information [file EJN-56-6069-s005.zip › test13.csv]

	0	1	2
0	50.75	1409.0	210.0
1	3.285714	162.0	17.0
2	95.33333329999999	2628.0	165.0
3	385.28571400000004	10163.0	128.0
4	466.75	3451.0	98.0
5	505.5	7264.0	2455.0
6	112.0	2089.0	144.0
7	10.428571	66.0	17.0
8	29.0	1418.0	8.0
9	45.0	1330.0	67.0
10	11.714286	31.0	2.0
11	59.333332999999996	5036.0	10.0
12	29.5	688.0	43.0
13	56.0	21.0	11.0
14	3.5	498.0	12.0
15	14.25	668.0	23.0
16	0.0	976.0	130.0
17	79.42857099999999	894.0	62.0
18	296.28571400000004	918.0	90.0
19	75.0	794.0	139.0
20	11.0	33.0	111.0
21	285.142857	276.0	273.0
22	26.571429	995.0	76.0
23	153.14285700000002	2229.0	105.0
24	54.75	442.0	148.0
25	212.285714	245.0	21.0
26	52.714286	586.0	9.0
27	92.0	515.0	26.0
28	29.857143	2359.0	52.0
29	29.5	1487.0	178.0
