# Supplementary material for: Towards a machine‐learning assisted diagnosis of psychiatric disorders and their operationalization in preclinical research: Evidence from studies on addiction‐like behaviour in individual rats
Source: Eur J Neurosci. 2022 Nov 1;56(11):6069–83. doi: 10.1111/ejn.15839 (PMC10092243; doi:10.1111/ejn.15839)
Supplement: Supplementary file 10 — Supporting Information [file EJN-56-6069-s005.zip › test14.csv]

	0	1	2
0	89.0	3762.0	108.0
1	42.833333	175.0	30.0
2	48.333333	23.0	13.0
3	99.25	1429.0	374.0
4	50.75	1409.0	210.0
5	4.25	882.0	5.0
6	285.142857	276.0	273.0
7	620.714286	5625.0	271.0
8	22.166667	130.0	15.0
9	33.75	638.0	180.0
10	72.25	1172.0	36.0
11	10.428571	66.0	17.0
12	215.75	5046.0	1.0
13	112.0	2089.0	144.0
14	67.5	1867.0	136.0
15	3.5	498.0	12.0
16	41.75	48.0	26.0
17	79.42857099999999	894.0	62.0
18	65.5	2256.0	8.0
19	60.714286	961.0	89.0
20	26.571429	995.0	76.0
21	127.25	1938.0	454.0
22	40.0	815.0	24.0
23	213.333333	27.0	17.0
24	86.0	143.0	23.0
25	75.0	794.0	139.0
26	31.5	2654.0	3.0
27	28.75	596.0	14.0
28	52.714286	586.0	9.0
29	1.25	532.0	45.0
