# Supplementary material for: Towards a machine‐learning assisted diagnosis of psychiatric disorders and their operationalization in preclinical research: Evidence from studies on addiction‐like behaviour in individual rats
Source: Eur J Neurosci. 2022 Nov 1;56(11):6069–83. doi: 10.1111/ejn.15839 (PMC10092243; doi:10.1111/ejn.15839)
Supplement: Supplementary file 10 — Supporting Information [file EJN-56-6069-s005.zip › test15.csv]

	0	1	2
0	26.571429	995.0	76.0
1	52.714286	586.0	9.0
2	11.5	57.0	95.0
3	138.5	694.0	12.0
4	92.0	515.0	26.0
5	28.75	555.0	15.0
6	65.5	2256.0	8.0
7	29.0	157.0	6.0
8	127.75	2242.0	167.0
9	0.0	976.0	130.0
10	212.285714	245.0	21.0
11	36.75	639.0	45.0
12	225.833333	2733.0	1515.0
13	29.0	1418.0	8.0
14	256.75	2656.0	50.0
15	0.14285699999999998	190.0	18.0
16	505.5	7264.0	2455.0
17	29.857143	2359.0	52.0
18	448.85714299999995	7446.0	111.0
19	23.714285999999998	1570.0	23.0
20	83.0	1057.0	120.0
21	29.5	688.0	43.0
22	75.0	794.0	139.0
23	1.25	532.0	45.0
24	28.75	596.0	14.0
25	285.142857	276.0	273.0
26	112.25	1877.0	105.0
27	2.0	469.0	51.0
28	86.0	143.0	23.0
29	213.333333	27.0	17.0
