# Supplementary material for: Towards a machine‐learning assisted diagnosis of psychiatric disorders and their operationalization in preclinical research: Evidence from studies on addiction‐like behaviour in individual rats
Source: Eur J Neurosci. 2022 Nov 1;56(11):6069–83. doi: 10.1111/ejn.15839 (PMC10092243; doi:10.1111/ejn.15839)
Supplement: Supplementary file 10 — Supporting Information [file EJN-56-6069-s005.zip › test16.csv]

	0	1	2
0	29.857143	2359.0	52.0
1	28.75	555.0	15.0
2	11.5	57.0	95.0
3	29.0	1418.0	8.0
4	385.28571400000004	10163.0	128.0
5	28.75	596.0	14.0
6	213.333333	27.0	17.0
7	11.0	254.0	83.0
8	4.142857	11.0	3.0
9	1.25	532.0	45.0
10	285.142857	276.0	273.0
11	65.5	2256.0	8.0
12	215.75	5046.0	1.0
13	149.0	1409.0	20.0
14	14.25	668.0	23.0
15	67.5	1867.0	136.0
16	247.142857	549.0	67.0
17	395.571429	3638.0	195.0
18	22.166667	130.0	15.0
19	50.75	1409.0	210.0
20	75.0	794.0	139.0
21	92.0	515.0	26.0
22	89.0	3762.0	108.0
23	10.428571	66.0	17.0
24	34.857143	250.0	14.0
25	83.0	1057.0	120.0
26	33.75	638.0	180.0
27	143.428571	2320.0	68.0
28	58.5	1603.0	17.0
29	225.833333	2733.0	1515.0
