# Supplementary material for: Towards a machine‐learning assisted diagnosis of psychiatric disorders and their operationalization in preclinical research: Evidence from studies on addiction‐like behaviour in individual rats
Source: Eur J Neurosci. 2022 Nov 1;56(11):6069–83. doi: 10.1111/ejn.15839 (PMC10092243; doi:10.1111/ejn.15839)
Supplement: Supplementary file 10 — Supporting Information [file EJN-56-6069-s005.zip › test17.csv]

	0	1	2
0	92.0	515.0	26.0
1	59.333332999999996	5036.0	10.0
2	72.25	1172.0	36.0
3	2.0	469.0	51.0
4	11.714286	31.0	2.0
5	29.0	1418.0	8.0
6	285.142857	276.0	273.0
7	6.25	914.0	12.0
8	23.714285999999998	1570.0	23.0
9	225.833333	2733.0	1515.0
10	83.0	1057.0	120.0
11	215.75	5046.0	1.0
12	448.85714299999995	7446.0	111.0
13	32.0	667.0	34.0
14	466.75	3451.0	98.0
15	42.833333	175.0	30.0
16	11.5	57.0	95.0
17	0.166667	140.0	11.0
18	0.0	976.0	130.0
19	4.25	882.0	5.0
20	22.166667	130.0	15.0
21	247.142857	549.0	67.0
22	11.0	33.0	111.0
23	0.14285699999999998	190.0	18.0
24	95.14285699999999	320.0	99.0
25	1.25	532.0	45.0
26	2.5	7599.0	421.0
27	256.75	2656.0	50.0
28	112.25	1877.0	105.0
29	178.25	2243.0	18.0
