# Supplementary material for: Towards a machine‐learning assisted diagnosis of psychiatric disorders and their operationalization in preclinical research: Evidence from studies on addiction‐like behaviour in individual rats
Source: Eur J Neurosci. 2022 Nov 1;56(11):6069–83. doi: 10.1111/ejn.15839 (PMC10092243; doi:10.1111/ejn.15839)
Supplement: Supplementary file 10 — Supporting Information [file EJN-56-6069-s005.zip › test18.csv]

	0	1	2
0	79.42857099999999	894.0	62.0
1	50.75	1409.0	210.0
2	112.0	2089.0	144.0
3	89.0	3762.0	108.0
4	28.75	555.0	15.0
5	82.714286	4119.0	244.0
6	183.28571399999998	914.0	5.0
7	48.333333	23.0	13.0
8	1.25	532.0	45.0
9	620.714286	5625.0	271.0
10	75.0	794.0	139.0
11	31.5	2654.0	3.0
12	44.75	228.0	55.0
13	114.857143	852.0	129.0
14	52.714286	586.0	9.0
15	59.333332999999996	5036.0	10.0
16	215.75	5046.0	1.0
17	29.0	157.0	6.0
18	448.85714299999995	7446.0	111.0
19	28.75	596.0	14.0
20	56.0	21.0	11.0
21	3.285714	162.0	17.0
22	58.5	1603.0	17.0
23	4.142857	11.0	3.0
24	37.25	641.0	86.0
25	213.333333	27.0	17.0
26	466.75	3451.0	98.0
27	285.142857	276.0	273.0
28	67.5	1867.0	136.0
29	14.25	668.0	23.0
