# Supplementary material for: Towards a machine‐learning assisted diagnosis of psychiatric disorders and their operationalization in preclinical research: Evidence from studies on addiction‐like behaviour in individual rats
Source: Eur J Neurosci. 2022 Nov 1;56(11):6069–83. doi: 10.1111/ejn.15839 (PMC10092243; doi:10.1111/ejn.15839)
Supplement: Supplementary file 10 — Supporting Information [file EJN-56-6069-s005.zip › test19.csv]

	0	1	2
0	505.5	7264.0	2455.0
1	45.0	1330.0	67.0
2	23.714285999999998	1570.0	23.0
3	56.0	21.0	11.0
4	213.333333	27.0	17.0
5	32.0	667.0	34.0
6	28.75	596.0	14.0
7	36.75	639.0	45.0
8	11.714286	31.0	2.0
9	0.25	681.0	76.0
10	4.25	882.0	5.0
11	11.5	57.0	95.0
12	29.5	688.0	43.0
13	112.25	1877.0	105.0
14	285.142857	276.0	273.0
15	95.33333329999999	2628.0	165.0
16	99.25	1429.0	374.0
17	620.714286	5625.0	271.0
18	89.0	3762.0	108.0
19	29.0	157.0	6.0
20	31.5	2654.0	3.0
21	28.75	555.0	15.0
22	26.571429	995.0	76.0
23	114.857143	852.0	129.0
24	29.857143	2359.0	52.0
25	4.142857	11.0	3.0
26	1.25	532.0	45.0
27	448.85714299999995	7446.0	111.0
28	60.714286	961.0	89.0
29	127.75	2242.0	167.0
