# Supplementary material for: Towards a machine‐learning assisted diagnosis of psychiatric disorders and their operationalization in preclinical research: Evidence from studies on addiction‐like behaviour in individual rats
Source: Eur J Neurosci. 2022 Nov 1;56(11):6069–83. doi: 10.1111/ejn.15839 (PMC10092243; doi:10.1111/ejn.15839)
Supplement: Supplementary file 10 — Supporting Information [file EJN-56-6069-s005.zip › test20.csv]

	0	1	2
0	178.25	2243.0	18.0
1	89.0	3762.0	108.0
2	183.28571399999998	914.0	5.0
3	112.0	2089.0	144.0
4	127.75	2242.0	167.0
5	4.25	882.0	5.0
6	296.28571400000004	918.0	90.0
7	95.14285699999999	320.0	99.0
8	32.0	667.0	34.0
9	11.0	254.0	83.0
10	2.0	469.0	51.0
11	138.5	694.0	12.0
12	213.333333	27.0	17.0
13	82.714286	4119.0	244.0
14	99.25	1429.0	374.0
15	505.5	7264.0	2455.0
16	95.33333329999999	2628.0	165.0
17	22.166667	130.0	15.0
18	48.333333	23.0	13.0
19	41.75	48.0	26.0
20	67.5	1867.0	136.0
21	114.857143	852.0	129.0
22	79.42857099999999	894.0	62.0
23	11.0	33.0	111.0
24	34.857143	250.0	14.0
25	45.0	1330.0	67.0
26	3.285714	162.0	17.0
27	86.0	143.0	23.0
28	31.5	2654.0	3.0
29	0.14285699999999998	190.0	18.0
