# Supplementary material for: Towards a machine‐learning assisted diagnosis of psychiatric disorders and their operationalization in preclinical research: Evidence from studies on addiction‐like behaviour in individual rats
Source: Eur J Neurosci. 2022 Nov 1;56(11):6069–83. doi: 10.1111/ejn.15839 (PMC10092243; doi:10.1111/ejn.15839)
Supplement: Supplementary file 10 — Supporting Information [file EJN-56-6069-s005.zip › test21.csv]

	0	1	2
0	56.0	21.0	11.0
1	3.5	498.0	12.0
2	29.857143	2359.0	52.0
3	86.0	143.0	23.0
4	33.75	638.0	180.0
5	31.5	2654.0	3.0
6	212.285714	245.0	21.0
7	42.833333	175.0	30.0
8	3.285714	162.0	17.0
9	395.571429	3638.0	195.0
10	34.857143	250.0	14.0
11	44.75	228.0	55.0
12	213.333333	27.0	17.0
13	153.14285700000002	2229.0	105.0
14	60.714286	961.0	89.0
15	10.428571	66.0	17.0
16	143.428571	2320.0	68.0
17	28.75	555.0	15.0
18	79.42857099999999	894.0	62.0
19	296.28571400000004	918.0	90.0
20	11.714286	31.0	2.0
21	36.75	639.0	45.0
22	247.142857	549.0	67.0
23	40.0	815.0	24.0
24	138.5	694.0	12.0
25	26.571429	995.0	76.0
26	114.857143	852.0	129.0
27	4.142857	11.0	3.0
28	65.5	2256.0	8.0
29	89.0	3762.0	108.0
