# Supplementary material for: Towards a machine‐learning assisted diagnosis of psychiatric disorders and their operationalization in preclinical research: Evidence from studies on addiction‐like behaviour in individual rats
Source: Eur J Neurosci. 2022 Nov 1;56(11):6069–83. doi: 10.1111/ejn.15839 (PMC10092243; doi:10.1111/ejn.15839)
Supplement: Supplementary file 10 — Supporting Information [file EJN-56-6069-s005.zip › test22.csv]

	0	1	2
0	149.0	1409.0	20.0
1	14.25	668.0	23.0
2	54.75	442.0	148.0
3	127.25	1938.0	454.0
4	28.75	596.0	14.0
5	31.5	2654.0	3.0
6	4.25	882.0	5.0
7	3.285714	162.0	17.0
8	183.28571399999998	914.0	5.0
9	89.0	3762.0	108.0
10	50.75	1409.0	210.0
11	143.428571	2320.0	68.0
12	72.25	1172.0	36.0
13	65.5	2256.0	8.0
14	296.28571400000004	918.0	90.0
15	8.75	170.0	80.0
16	67.5	1867.0	136.0
17	285.142857	276.0	273.0
18	395.571429	3638.0	195.0
19	11.5	57.0	95.0
20	256.75	2656.0	50.0
21	466.75	3451.0	98.0
22	60.714286	961.0	89.0
23	448.85714299999995	7446.0	111.0
24	40.0	815.0	24.0
25	225.833333	2733.0	1515.0
26	0.0	976.0	130.0
27	82.714286	4119.0	244.0
28	22.166667	130.0	15.0
29	0.166667	140.0	11.0
