# Supplementary material for: Towards a machine‐learning assisted diagnosis of psychiatric disorders and their operationalization in preclinical research: Evidence from studies on addiction‐like behaviour in individual rats
Source: Eur J Neurosci. 2022 Nov 1;56(11):6069–83. doi: 10.1111/ejn.15839 (PMC10092243; doi:10.1111/ejn.15839)
Supplement: Supplementary file 10 — Supporting Information [file EJN-56-6069-s005.zip › test23.csv]

	0	1	2
0	60.714286	961.0	89.0
1	2.5	7599.0	421.0
2	3.5	498.0	12.0
3	212.285714	245.0	21.0
4	56.0	21.0	11.0
5	92.0	515.0	26.0
6	44.75	228.0	55.0
7	385.28571400000004	10163.0	128.0
8	0.25	681.0	76.0
9	72.25	1172.0	36.0
10	10.428571	66.0	17.0
11	256.75	2656.0	50.0
12	149.0	1409.0	20.0
13	26.571429	995.0	76.0
14	127.75	2242.0	167.0
15	153.14285700000002	2229.0	105.0
16	59.333332999999996	5036.0	10.0
17	0.166667	140.0	11.0
18	11.0	254.0	83.0
19	215.75	5046.0	1.0
20	4.142857	11.0	3.0
21	54.75	442.0	148.0
22	247.142857	549.0	67.0
23	52.714286	586.0	9.0
24	79.42857099999999	894.0	62.0
25	37.25	641.0	86.0
26	23.714285999999998	1570.0	23.0
27	178.25	2243.0	18.0
28	3.285714	162.0	17.0
29	448.85714299999995	7446.0	111.0
