# Supplementary material for: Towards a machine‐learning assisted diagnosis of psychiatric disorders and their operationalization in preclinical research: Evidence from studies on addiction‐like behaviour in individual rats
Source: Eur J Neurosci. 2022 Nov 1;56(11):6069–83. doi: 10.1111/ejn.15839 (PMC10092243; doi:10.1111/ejn.15839)
Supplement: Supplementary file 10 — Supporting Information [file EJN-56-6069-s005.zip › test24.csv]

	0	1	2
0	127.75	2242.0	167.0
1	11.5	57.0	95.0
2	52.714286	586.0	9.0
3	29.857143	2359.0	52.0
4	28.75	596.0	14.0
5	28.75	555.0	15.0
6	0.0	976.0	130.0
7	40.0	815.0	24.0
8	75.0	794.0	139.0
9	149.0	1409.0	20.0
10	2.0	469.0	51.0
11	48.333333	23.0	13.0
12	11.714286	31.0	2.0
13	29.5	1487.0	178.0
14	112.0	2089.0	144.0
15	60.714286	961.0	89.0
16	31.5	2654.0	3.0
17	3.285714	162.0	17.0
18	448.85714299999995	7446.0	111.0
19	14.25	668.0	23.0
20	79.42857099999999	894.0	62.0
21	213.333333	27.0	17.0
22	178.25	2243.0	18.0
23	92.0	515.0	26.0
24	4.25	882.0	5.0
25	10.428571	66.0	17.0
26	26.571429	995.0	76.0
27	296.28571400000004	918.0	90.0
28	72.25	1172.0	36.0
29	256.75	2656.0	50.0
