# Supplementary material for: Towards a machine‐learning assisted diagnosis of psychiatric disorders and their operationalization in preclinical research: Evidence from studies on addiction‐like behaviour in individual rats
Source: Eur J Neurosci. 2022 Nov 1;56(11):6069–83. doi: 10.1111/ejn.15839 (PMC10092243; doi:10.1111/ejn.15839)
Supplement: Supplementary file 10 — Supporting Information [file EJN-56-6069-s005.zip › test25.csv]

	0	1	2
0	505.5	7264.0	2455.0
1	31.5	2654.0	3.0
2	50.75	1409.0	210.0
3	75.0	794.0	139.0
4	620.714286	5625.0	271.0
5	60.714286	961.0	89.0
6	82.714286	4119.0	244.0
7	95.33333329999999	2628.0	165.0
8	36.75	639.0	45.0
9	45.0	1330.0	67.0
10	22.166667	130.0	15.0
11	285.142857	276.0	273.0
12	29.857143	2359.0	52.0
13	67.5	1867.0	136.0
14	33.75	638.0	180.0
15	11.5	57.0	95.0
16	225.833333	2733.0	1515.0
17	72.25	1172.0	36.0
18	183.28571399999998	914.0	5.0
19	28.75	555.0	15.0
20	127.75	2242.0	167.0
21	4.142857	11.0	3.0
22	10.428571	66.0	17.0
23	256.75	2656.0	50.0
24	4.25	882.0	5.0
25	29.5	1487.0	178.0
26	41.75	48.0	26.0
27	8.75	170.0	80.0
28	14.25	668.0	23.0
29	11.714286	31.0	2.0
