# Supplementary material for: Towards a machine‐learning assisted diagnosis of psychiatric disorders and their operationalization in preclinical research: Evidence from studies on addiction‐like behaviour in individual rats
Source: Eur J Neurosci. 2022 Nov 1;56(11):6069–83. doi: 10.1111/ejn.15839 (PMC10092243; doi:10.1111/ejn.15839)
Supplement: Supplementary file 10 — Supporting Information [file EJN-56-6069-s005.zip › test26.csv]

	0	1	2
0	83.0	1057.0	120.0
1	11.0	254.0	83.0
2	215.75	5046.0	1.0
3	23.714285999999998	1570.0	23.0
4	42.833333	175.0	30.0
5	59.333332999999996	5036.0	10.0
6	285.142857	276.0	273.0
7	95.33333329999999	2628.0	165.0
8	29.5	1487.0	178.0
9	29.0	1418.0	8.0
10	26.571429	995.0	76.0
11	8.75	170.0	80.0
12	149.0	1409.0	20.0
13	296.28571400000004	918.0	90.0
14	89.0	3762.0	108.0
15	44.75	228.0	55.0
16	45.0	1330.0	67.0
17	4.142857	11.0	3.0
18	0.14285699999999998	190.0	18.0
19	52.714286	586.0	9.0
20	2.0	469.0	51.0
21	65.5	2256.0	8.0
22	11.0	33.0	111.0
23	1.25	532.0	45.0
24	247.142857	549.0	67.0
25	36.75	639.0	45.0
26	225.833333	2733.0	1515.0
27	138.5	694.0	12.0
28	212.285714	245.0	21.0
29	114.857143	852.0	129.0
