# Supplementary material for: Towards a machine‐learning assisted diagnosis of psychiatric disorders and their operationalization in preclinical research: Evidence from studies on addiction‐like behaviour in individual rats
Source: Eur J Neurosci. 2022 Nov 1;56(11):6069–83. doi: 10.1111/ejn.15839 (PMC10092243; doi:10.1111/ejn.15839)
Supplement: Supplementary file 10 — Supporting Information [file EJN-56-6069-s005.zip › test27.csv]

	0	1	2
0	466.75	3451.0	98.0
1	215.75	5046.0	1.0
2	149.0	1409.0	20.0
3	32.0	667.0	34.0
4	213.333333	27.0	17.0
5	143.428571	2320.0	68.0
6	50.75	1409.0	210.0
7	29.0	157.0	6.0
8	29.5	1487.0	178.0
9	28.75	555.0	15.0
10	95.33333329999999	2628.0	165.0
11	178.25	2243.0	18.0
12	620.714286	5625.0	271.0
13	52.714286	586.0	9.0
14	1.25	532.0	45.0
15	8.75	170.0	80.0
16	385.28571400000004	10163.0	128.0
17	4.25	882.0	5.0
18	11.714286	31.0	2.0
19	95.14285699999999	320.0	99.0
20	41.75	48.0	26.0
21	114.857143	852.0	129.0
22	247.142857	549.0	67.0
23	29.0	1418.0	8.0
24	86.0	143.0	23.0
25	65.5	2256.0	8.0
26	183.28571399999998	914.0	5.0
27	23.714285999999998	1570.0	23.0
28	2.0	469.0	51.0
29	83.0	1057.0	120.0
