# Supplementary material for: Towards a machine‐learning assisted diagnosis of psychiatric disorders and their operationalization in preclinical research: Evidence from studies on addiction‐like behaviour in individual rats
Source: Eur J Neurosci. 2022 Nov 1;56(11):6069–83. doi: 10.1111/ejn.15839 (PMC10092243; doi:10.1111/ejn.15839)
Supplement: Supplementary file 10 — Supporting Information [file EJN-56-6069-s005.zip › test28.csv]

	0	1	2
0	10.428571	66.0	17.0
1	48.333333	23.0	13.0
2	22.166667	130.0	15.0
3	4.25	882.0	5.0
4	95.14285699999999	320.0	99.0
5	8.75	170.0	80.0
6	620.714286	5625.0	271.0
7	3.5	498.0	12.0
8	215.75	5046.0	1.0
9	11.714286	31.0	2.0
10	23.714285999999998	1570.0	23.0
11	54.75	442.0	148.0
12	82.714286	4119.0	244.0
13	95.33333329999999	2628.0	165.0
14	72.25	1172.0	36.0
15	29.857143	2359.0	52.0
16	178.25	2243.0	18.0
17	37.25	641.0	86.0
18	466.75	3451.0	98.0
19	92.0	515.0	26.0
20	41.75	48.0	26.0
21	2.5	7599.0	421.0
22	52.714286	586.0	9.0
23	36.75	639.0	45.0
24	40.0	815.0	24.0
25	29.0	157.0	6.0
26	247.142857	549.0	67.0
27	34.857143	250.0	14.0
28	138.5	694.0	12.0
29	11.5	57.0	95.0
