# Supplementary material for: Towards a machine‐learning assisted diagnosis of psychiatric disorders and their operationalization in preclinical research: Evidence from studies on addiction‐like behaviour in individual rats
Source: Eur J Neurosci. 2022 Nov 1;56(11):6069–83. doi: 10.1111/ejn.15839 (PMC10092243; doi:10.1111/ejn.15839)
Supplement: Supplementary file 10 — Supporting Information [file EJN-56-6069-s005.zip › test29.csv]

	0	1	2
0	50.75	1409.0	210.0
1	40.0	815.0	24.0
2	4.142857	11.0	3.0
3	11.0	254.0	83.0
4	65.5	2256.0	8.0
5	395.571429	3638.0	195.0
6	256.75	2656.0	50.0
7	285.142857	276.0	273.0
8	26.571429	995.0	76.0
9	99.25	1429.0	374.0
10	58.5	1603.0	17.0
11	14.25	668.0	23.0
12	56.0	21.0	11.0
13	86.0	143.0	23.0
14	11.5	57.0	95.0
15	225.833333	2733.0	1515.0
16	92.0	515.0	26.0
17	34.857143	250.0	14.0
18	4.25	882.0	5.0
19	2.0	469.0	51.0
20	37.25	641.0	86.0
21	28.75	596.0	14.0
22	95.14285699999999	320.0	99.0
23	29.0	1418.0	8.0
24	29.0	157.0	6.0
25	28.75	555.0	15.0
26	0.25	681.0	76.0
27	67.5	1867.0	136.0
28	183.28571399999998	914.0	5.0
29	466.75	3451.0	98.0
