# Supplementary material for: Towards a machine‐learning assisted diagnosis of psychiatric disorders and their operationalization in preclinical research: Evidence from studies on addiction‐like behaviour in individual rats
Source: Eur J Neurosci. 2022 Nov 1;56(11):6069–83. doi: 10.1111/ejn.15839 (PMC10092243; doi:10.1111/ejn.15839)
Supplement: Supplementary file 10 — Supporting Information [file EJN-56-6069-s005.zip › test30.csv]

	0	1	2
0	2.0	469.0	51.0
1	60.714286	961.0	89.0
2	9.285714	598.0	91.0
3	2.5	7599.0	421.0
4	26.571429	995.0	76.0
5	37.25	641.0	86.0
6	44.75	228.0	55.0
7	41.75	48.0	26.0
8	0.25	681.0	76.0
9	95.14285699999999	320.0	99.0
10	10.428571	66.0	17.0
11	395.571429	3638.0	195.0
12	86.0	143.0	23.0
13	59.333332999999996	5036.0	10.0
14	29.5	688.0	43.0
15	72.25	1172.0	36.0
16	45.0	1330.0	67.0
17	114.857143	852.0	129.0
18	54.75	442.0	148.0
19	0.0	976.0	130.0
20	11.5	57.0	95.0
21	29.0	157.0	6.0
22	56.0	21.0	11.0
23	213.333333	27.0	17.0
24	112.25	1877.0	105.0
25	28.75	555.0	15.0
26	466.75	3451.0	98.0
27	29.5	1487.0	178.0
28	52.714286	586.0	9.0
29	215.75	5046.0	1.0
