# Supplementary material for: Towards a machine‐learning assisted diagnosis of psychiatric disorders and their operationalization in preclinical research: Evidence from studies on addiction‐like behaviour in individual rats
Source: Eur J Neurosci. 2022 Nov 1;56(11):6069–83. doi: 10.1111/ejn.15839 (PMC10092243; doi:10.1111/ejn.15839)
Supplement: Supplementary file 10 — Supporting Information [file EJN-56-6069-s005.zip › test31.csv]

	0	1	2
0	11.714286	31.0	2.0
1	82.714286	4119.0	244.0
2	8.75	170.0	80.0
3	143.428571	2320.0	68.0
4	26.571429	995.0	76.0
5	42.833333	175.0	30.0
6	4.142857	11.0	3.0
7	33.428571000000005	923.0	13.0
8	50.75	1409.0	210.0
9	178.25	2243.0	18.0
10	153.14285700000002	2229.0	105.0
11	89.0	3762.0	108.0
12	31.5	2654.0	3.0
13	58.5	1603.0	17.0
14	29.5	688.0	43.0
15	40.0	815.0	24.0
16	0.14285699999999998	190.0	18.0
17	0.0	976.0	130.0
18	29.0	157.0	6.0
19	34.857143	250.0	14.0
20	127.25	1938.0	454.0
21	95.14285699999999	320.0	99.0
22	56.0	21.0	11.0
23	212.285714	245.0	21.0
24	67.5	1867.0	136.0
25	0.25	681.0	76.0
26	2.0	469.0	51.0
27	14.25	668.0	23.0
28	28.75	596.0	14.0
29	28.75	555.0	15.0
