# Supplementary material for: Towards a machine‐learning assisted diagnosis of psychiatric disorders and their operationalization in preclinical research: Evidence from studies on addiction‐like behaviour in individual rats
Source: Eur J Neurosci. 2022 Nov 1;56(11):6069–83. doi: 10.1111/ejn.15839 (PMC10092243; doi:10.1111/ejn.15839)
Supplement: Supplementary file 10 — Supporting Information [file EJN-56-6069-s005.zip › test32.csv]

	0	1	2
0	58.5	1603.0	17.0
1	33.75	638.0	180.0
2	127.75	2242.0	167.0
3	0.0	976.0	130.0
4	79.42857099999999	894.0	62.0
5	48.333333	23.0	13.0
6	29.857143	2359.0	52.0
7	89.0	3762.0	108.0
8	0.14285699999999998	190.0	18.0
9	32.0	667.0	34.0
10	26.571429	995.0	76.0
11	4.142857	11.0	3.0
12	6.25	914.0	12.0
13	67.5	1867.0	136.0
14	9.285714	598.0	91.0
15	11.5	57.0	95.0
16	95.14285699999999	320.0	99.0
17	285.142857	276.0	273.0
18	114.857143	852.0	129.0
19	33.428571000000005	923.0	13.0
20	215.75	5046.0	1.0
21	256.75	2656.0	50.0
22	183.28571399999998	914.0	5.0
23	29.5	688.0	43.0
24	385.28571400000004	10163.0	128.0
25	0.25	681.0	76.0
26	72.25	1172.0	36.0
27	143.428571	2320.0	68.0
28	296.28571400000004	918.0	90.0
29	505.5	7264.0	2455.0
