# Supplementary material for: Towards a machine‐learning assisted diagnosis of psychiatric disorders and their operationalization in preclinical research: Evidence from studies on addiction‐like behaviour in individual rats
Source: Eur J Neurosci. 2022 Nov 1;56(11):6069–83. doi: 10.1111/ejn.15839 (PMC10092243; doi:10.1111/ejn.15839)
Supplement: Supplementary file 10 — Supporting Information [file EJN-56-6069-s005.zip › test33.csv]

	0	1	2
0	620.714286	5625.0	271.0
1	3.5	498.0	12.0
2	89.0	3762.0	108.0
3	11.5	57.0	95.0
4	29.5	688.0	43.0
5	36.75	639.0	45.0
6	0.25	681.0	76.0
7	95.33333329999999	2628.0	165.0
8	59.333332999999996	5036.0	10.0
9	385.28571400000004	10163.0	128.0
10	14.25	668.0	23.0
11	42.833333	175.0	30.0
12	10.428571	66.0	17.0
13	32.0	667.0	34.0
14	127.25	1938.0	454.0
15	45.0	1330.0	67.0
16	8.75	170.0	80.0
17	256.75	2656.0	50.0
18	33.75	638.0	180.0
19	11.0	254.0	83.0
20	75.0	794.0	139.0
21	40.0	815.0	24.0
22	92.0	515.0	26.0
23	83.0	1057.0	120.0
24	11.0	33.0	111.0
25	213.333333	27.0	17.0
26	6.25	914.0	12.0
27	138.5	694.0	12.0
28	466.75	3451.0	98.0
29	29.857143	2359.0	52.0
