# Supplementary material for: Towards a machine‐learning assisted diagnosis of psychiatric disorders and their operationalization in preclinical research: Evidence from studies on addiction‐like behaviour in individual rats
Source: Eur J Neurosci. 2022 Nov 1;56(11):6069–83. doi: 10.1111/ejn.15839 (PMC10092243; doi:10.1111/ejn.15839)
Supplement: Supplementary file 10 — Supporting Information [file EJN-56-6069-s005.zip › test34.csv]

	0	1	2
0	33.428571000000005	923.0	13.0
1	215.75	5046.0	1.0
2	385.28571400000004	10163.0	128.0
3	14.25	668.0	23.0
4	59.333332999999996	5036.0	10.0
5	11.714286	31.0	2.0
6	395.571429	3638.0	195.0
7	143.428571	2320.0	68.0
8	65.5	2256.0	8.0
9	48.333333	23.0	13.0
10	256.75	2656.0	50.0
11	29.0	1418.0	8.0
12	36.75	639.0	45.0
13	138.5	694.0	12.0
14	58.5	1603.0	17.0
15	4.142857	11.0	3.0
16	54.75	442.0	148.0
17	56.0	21.0	11.0
18	505.5	7264.0	2455.0
19	178.25	2243.0	18.0
20	0.166667	140.0	11.0
21	37.25	641.0	86.0
22	183.28571399999998	914.0	5.0
23	448.85714299999995	7446.0	111.0
24	82.714286	4119.0	244.0
25	127.25	1938.0	454.0
26	212.285714	245.0	21.0
27	6.25	914.0	12.0
28	112.0	2089.0	144.0
29	8.75	170.0	80.0
