# Supplementary material for: Towards a machine‐learning assisted diagnosis of psychiatric disorders and their operationalization in preclinical research: Evidence from studies on addiction‐like behaviour in individual rats
Source: Eur J Neurosci. 2022 Nov 1;56(11):6069–83. doi: 10.1111/ejn.15839 (PMC10092243; doi:10.1111/ejn.15839)
Supplement: Supplementary file 10 — Supporting Information [file EJN-56-6069-s005.zip › test35.csv]

	0	1	2
0	178.25	2243.0	18.0
1	0.14285699999999998	190.0	18.0
2	213.333333	27.0	17.0
3	138.5	694.0	12.0
4	8.75	170.0	80.0
5	29.5	1487.0	178.0
6	28.75	596.0	14.0
7	29.857143	2359.0	52.0
8	86.0	143.0	23.0
9	225.833333	2733.0	1515.0
10	296.28571400000004	918.0	90.0
11	44.75	228.0	55.0
12	82.714286	4119.0	244.0
13	67.5	1867.0	136.0
14	75.0	794.0	139.0
15	3.285714	162.0	17.0
16	28.75	555.0	15.0
17	4.142857	11.0	3.0
18	11.714286	31.0	2.0
19	26.571429	995.0	76.0
20	36.75	639.0	45.0
21	143.428571	2320.0	68.0
22	22.166667	130.0	15.0
23	41.75	48.0	26.0
24	385.28571400000004	10163.0	128.0
25	256.75	2656.0	50.0
26	50.75	1409.0	210.0
27	4.25	882.0	5.0
28	95.33333329999999	2628.0	165.0
29	31.5	2654.0	3.0
