# Supplementary material for: Towards a machine‐learning assisted diagnosis of psychiatric disorders and their operationalization in preclinical research: Evidence from studies on addiction‐like behaviour in individual rats
Source: Eur J Neurosci. 2022 Nov 1;56(11):6069–83. doi: 10.1111/ejn.15839 (PMC10092243; doi:10.1111/ejn.15839)
Supplement: Supplementary file 10 — Supporting Information [file EJN-56-6069-s005.zip › test36.csv]

	0	1	2
0	65.5	2256.0	8.0
1	89.0	3762.0	108.0
2	0.166667	140.0	11.0
3	183.28571399999998	914.0	5.0
4	83.0	1057.0	120.0
5	42.833333	175.0	30.0
6	79.42857099999999	894.0	62.0
7	448.85714299999995	7446.0	111.0
8	4.25	882.0	5.0
9	41.75	48.0	26.0
10	112.25	1877.0	105.0
11	0.0	976.0	130.0
12	127.75	2242.0	167.0
13	10.428571	66.0	17.0
14	138.5	694.0	12.0
15	385.28571400000004	10163.0	128.0
16	31.5	2654.0	3.0
17	1.25	532.0	45.0
18	75.0	794.0	139.0
19	99.25	1429.0	374.0
20	4.142857	11.0	3.0
21	86.0	143.0	23.0
22	213.333333	27.0	17.0
23	505.5	7264.0	2455.0
24	29.5	1487.0	178.0
25	33.428571000000005	923.0	13.0
26	127.25	1938.0	454.0
27	33.75	638.0	180.0
28	22.166667	130.0	15.0
29	0.25	681.0	76.0
