# Supplementary material for: Towards a machine‐learning assisted diagnosis of psychiatric disorders and their operationalization in preclinical research: Evidence from studies on addiction‐like behaviour in individual rats
Source: Eur J Neurosci. 2022 Nov 1;56(11):6069–83. doi: 10.1111/ejn.15839 (PMC10092243; doi:10.1111/ejn.15839)
Supplement: Supplementary file 10 — Supporting Information [file EJN-56-6069-s005.zip › test37.csv]

	0	1	2
0	3.5	498.0	12.0
1	48.333333	23.0	13.0
2	11.0	254.0	83.0
3	2.5	7599.0	421.0
4	385.28571400000004	10163.0	128.0
5	75.0	794.0	139.0
6	32.0	667.0	34.0
7	92.0	515.0	26.0
8	215.75	5046.0	1.0
9	29.0	157.0	6.0
10	225.833333	2733.0	1515.0
11	95.33333329999999	2628.0	165.0
12	505.5	7264.0	2455.0
13	65.5	2256.0	8.0
14	79.42857099999999	894.0	62.0
15	8.75	170.0	80.0
16	112.0	2089.0	144.0
17	285.142857	276.0	273.0
18	33.75	638.0	180.0
19	395.571429	3638.0	195.0
20	23.714285999999998	1570.0	23.0
21	54.75	442.0	148.0
22	9.285714	598.0	91.0
23	448.85714299999995	7446.0	111.0
24	11.0	33.0	111.0
25	112.25	1877.0	105.0
26	28.75	596.0	14.0
27	29.0	1418.0	8.0
28	6.25	914.0	12.0
29	41.75	48.0	26.0
