# Supplementary material for: Towards a machine‐learning assisted diagnosis of psychiatric disorders and their operationalization in preclinical research: Evidence from studies on addiction‐like behaviour in individual rats
Source: Eur J Neurosci. 2022 Nov 1;56(11):6069–83. doi: 10.1111/ejn.15839 (PMC10092243; doi:10.1111/ejn.15839)
Supplement: Supplementary file 10 — Supporting Information [file EJN-56-6069-s005.zip › test38.csv]

	0	1	2
0	138.5	694.0	12.0
1	11.714286	31.0	2.0
2	60.714286	961.0	89.0
3	28.75	596.0	14.0
4	11.5	57.0	95.0
5	36.75	639.0	45.0
6	26.571429	995.0	76.0
7	149.0	1409.0	20.0
8	75.0	794.0	139.0
9	58.5	1603.0	17.0
10	95.33333329999999	2628.0	165.0
11	178.25	2243.0	18.0
12	153.14285700000002	2229.0	105.0
13	29.5	688.0	43.0
14	448.85714299999995	7446.0	111.0
15	143.428571	2320.0	68.0
16	99.25	1429.0	374.0
17	112.0	2089.0	144.0
18	127.75	2242.0	167.0
19	466.75	3451.0	98.0
20	33.75	638.0	180.0
21	1.25	532.0	45.0
22	33.428571000000005	923.0	13.0
23	215.75	5046.0	1.0
24	72.25	1172.0	36.0
25	11.0	254.0	83.0
26	6.25	914.0	12.0
27	9.285714	598.0	91.0
28	0.25	681.0	76.0
29	37.25	641.0	86.0
