# Supplementary material for: Towards a machine‐learning assisted diagnosis of psychiatric disorders and their operationalization in preclinical research: Evidence from studies on addiction‐like behaviour in individual rats
Source: Eur J Neurosci. 2022 Nov 1;56(11):6069–83. doi: 10.1111/ejn.15839 (PMC10092243; doi:10.1111/ejn.15839)
Supplement: Supplementary file 10 — Supporting Information [file EJN-56-6069-s005.zip › test39.csv]

	0	1	2
0	213.333333	27.0	17.0
1	95.14285699999999	320.0	99.0
2	385.28571400000004	10163.0	128.0
3	23.714285999999998	1570.0	23.0
4	29.5	688.0	43.0
5	127.75	2242.0	167.0
6	0.25	681.0	76.0
7	56.0	21.0	11.0
8	33.75	638.0	180.0
9	41.75	48.0	26.0
10	29.0	1418.0	8.0
11	28.75	555.0	15.0
12	0.166667	140.0	11.0
13	8.75	170.0	80.0
14	83.0	1057.0	120.0
15	40.0	815.0	24.0
16	29.5	1487.0	178.0
17	60.714286	961.0	89.0
18	247.142857	549.0	67.0
19	36.75	639.0	45.0
20	143.428571	2320.0	68.0
21	99.25	1429.0	374.0
22	149.0	1409.0	20.0
23	3.5	498.0	12.0
24	466.75	3451.0	98.0
25	33.428571000000005	923.0	13.0
26	9.285714	598.0	91.0
27	42.833333	175.0	30.0
28	10.428571	66.0	17.0
29	44.75	228.0	55.0
