# Supplementary material for: Towards a machine‐learning assisted diagnosis of psychiatric disorders and their operationalization in preclinical research: Evidence from studies on addiction‐like behaviour in individual rats
Source: Eur J Neurosci. 2022 Nov 1;56(11):6069–83. doi: 10.1111/ejn.15839 (PMC10092243; doi:10.1111/ejn.15839)
Supplement: Supplementary file 10 — Supporting Information [file EJN-56-6069-s005.zip › test40.csv]

	0	1	2
0	247.142857	549.0	67.0
1	0.14285699999999998	190.0	18.0
2	505.5	7264.0	2455.0
3	14.25	668.0	23.0
4	41.75	48.0	26.0
5	52.714286	586.0	9.0
6	56.0	21.0	11.0
7	138.5	694.0	12.0
8	11.0	33.0	111.0
9	92.0	515.0	26.0
10	127.25	1938.0	454.0
11	385.28571400000004	10163.0	128.0
12	9.285714	598.0	91.0
13	54.75	442.0	148.0
14	213.333333	27.0	17.0
15	6.25	914.0	12.0
16	153.14285700000002	2229.0	105.0
17	0.25	681.0	76.0
18	89.0	3762.0	108.0
19	45.0	1330.0	67.0
20	48.333333	23.0	13.0
21	95.33333329999999	2628.0	165.0
22	82.714286	4119.0	244.0
23	395.571429	3638.0	195.0
24	466.75	3451.0	98.0
25	149.0	1409.0	20.0
26	29.5	688.0	43.0
27	59.333332999999996	5036.0	10.0
28	95.14285699999999	320.0	99.0
29	285.142857	276.0	273.0
