# Supplementary material for: Towards a machine‐learning assisted diagnosis of psychiatric disorders and their operationalization in preclinical research: Evidence from studies on addiction‐like behaviour in individual rats
Source: Eur J Neurosci. 2022 Nov 1;56(11):6069–83. doi: 10.1111/ejn.15839 (PMC10092243; doi:10.1111/ejn.15839)
Supplement: Supplementary file 10 — Supporting Information [file EJN-56-6069-s005.zip › test41.csv]

	0	1	2
0	215.75	5046.0	1.0
1	225.833333	2733.0	1515.0
2	44.75	228.0	55.0
3	40.0	815.0	24.0
4	285.142857	276.0	273.0
5	620.714286	5625.0	271.0
6	127.25	1938.0	454.0
7	28.75	596.0	14.0
8	3.285714	162.0	17.0
9	82.714286	4119.0	244.0
10	89.0	3762.0	108.0
11	95.33333329999999	2628.0	165.0
12	83.0	1057.0	120.0
13	1.25	532.0	45.0
14	6.25	914.0	12.0
15	60.714286	961.0	89.0
16	32.0	667.0	34.0
17	9.285714	598.0	91.0
18	11.5	57.0	95.0
19	10.428571	66.0	17.0
20	4.142857	11.0	3.0
21	8.75	170.0	80.0
22	247.142857	549.0	67.0
23	448.85714299999995	7446.0	111.0
24	0.25	681.0	76.0
25	466.75	3451.0	98.0
26	385.28571400000004	10163.0	128.0
27	505.5	7264.0	2455.0
28	23.714285999999998	1570.0	23.0
29	33.428571000000005	923.0	13.0
