# Supplementary material for: Towards a machine‐learning assisted diagnosis of psychiatric disorders and their operationalization in preclinical research: Evidence from studies on addiction‐like behaviour in individual rats
Source: Eur J Neurosci. 2022 Nov 1;56(11):6069–83. doi: 10.1111/ejn.15839 (PMC10092243; doi:10.1111/ejn.15839)
Supplement: Supplementary file 10 — Supporting Information [file EJN-56-6069-s005.zip › test42.csv]

	0	1	2
0	11.5	57.0	95.0
1	82.714286	4119.0	244.0
2	149.0	1409.0	20.0
3	143.428571	2320.0	68.0
4	183.28571399999998	914.0	5.0
5	0.0	976.0	130.0
6	395.571429	3638.0	195.0
7	23.714285999999998	1570.0	23.0
8	59.333332999999996	5036.0	10.0
9	0.25	681.0	76.0
10	127.75	2242.0	167.0
11	4.25	882.0	5.0
12	256.75	2656.0	50.0
13	45.0	1330.0	67.0
14	505.5	7264.0	2455.0
15	11.0	33.0	111.0
16	285.142857	276.0	273.0
17	215.75	5046.0	1.0
18	3.5	498.0	12.0
19	1.25	532.0	45.0
20	247.142857	549.0	67.0
21	29.0	157.0	6.0
22	6.25	914.0	12.0
23	0.166667	140.0	11.0
24	92.0	515.0	26.0
25	41.75	48.0	26.0
26	11.0	254.0	83.0
27	48.333333	23.0	13.0
28	296.28571400000004	918.0	90.0
29	22.166667	130.0	15.0
