# Supplementary material for: Towards a machine‐learning assisted diagnosis of psychiatric disorders and their operationalization in preclinical research: Evidence from studies on addiction‐like behaviour in individual rats
Source: Eur J Neurosci. 2022 Nov 1;56(11):6069–83. doi: 10.1111/ejn.15839 (PMC10092243; doi:10.1111/ejn.15839)
Supplement: Supplementary file 10 — Supporting Information [file EJN-56-6069-s005.zip › test43.csv]

	0	1	2
0	36.75	639.0	45.0
1	65.5	2256.0	8.0
2	89.0	3762.0	108.0
3	215.75	5046.0	1.0
4	83.0	1057.0	120.0
5	138.5	694.0	12.0
6	29.857143	2359.0	52.0
7	11.0	254.0	83.0
8	32.0	667.0	34.0
9	3.285714	162.0	17.0
10	114.857143	852.0	129.0
11	247.142857	549.0	67.0
12	127.75	2242.0	167.0
13	44.75	228.0	55.0
14	33.428571000000005	923.0	13.0
15	82.714286	4119.0	244.0
16	2.5	7599.0	421.0
17	45.0	1330.0	67.0
18	99.25	1429.0	374.0
19	143.428571	2320.0	68.0
20	26.571429	995.0	76.0
21	8.75	170.0	80.0
22	11.5	57.0	95.0
23	48.333333	23.0	13.0
24	11.714286	31.0	2.0
25	112.0	2089.0	144.0
26	40.0	815.0	24.0
27	213.333333	27.0	17.0
28	183.28571399999998	914.0	5.0
29	29.0	1418.0	8.0
