# Supplementary material for: Towards a machine‐learning assisted diagnosis of psychiatric disorders and their operationalization in preclinical research: Evidence from studies on addiction‐like behaviour in individual rats
Source: Eur J Neurosci. 2022 Nov 1;56(11):6069–83. doi: 10.1111/ejn.15839 (PMC10092243; doi:10.1111/ejn.15839)
Supplement: Supplementary file 10 — Supporting Information [file EJN-56-6069-s005.zip › test44.csv]

	0	1	2
0	127.25	1938.0	454.0
1	83.0	1057.0	120.0
2	285.142857	276.0	273.0
3	45.0	1330.0	67.0
4	4.142857	11.0	3.0
5	60.714286	961.0	89.0
6	0.25	681.0	76.0
7	2.0	469.0	51.0
8	50.75	1409.0	210.0
9	6.25	914.0	12.0
10	48.333333	23.0	13.0
11	4.25	882.0	5.0
12	86.0	143.0	23.0
13	34.857143	250.0	14.0
14	149.0	1409.0	20.0
15	3.285714	162.0	17.0
16	72.25	1172.0	36.0
17	385.28571400000004	10163.0	128.0
18	40.0	815.0	24.0
19	29.0	157.0	6.0
20	11.0	254.0	83.0
21	11.0	33.0	111.0
22	56.0	21.0	11.0
23	215.75	5046.0	1.0
24	28.75	596.0	14.0
25	466.75	3451.0	98.0
26	41.75	48.0	26.0
27	37.25	641.0	86.0
28	1.25	532.0	45.0
29	59.333332999999996	5036.0	10.0
