# Supplementary material for: Towards a machine‐learning assisted diagnosis of psychiatric disorders and their operationalization in preclinical research: Evidence from studies on addiction‐like behaviour in individual rats
Source: Eur J Neurosci. 2022 Nov 1;56(11):6069–83. doi: 10.1111/ejn.15839 (PMC10092243; doi:10.1111/ejn.15839)
Supplement: Supplementary file 10 — Supporting Information [file EJN-56-6069-s005.zip › test45.csv]

	0	1	2
0	28.75	596.0	14.0
1	8.75	170.0	80.0
2	225.833333	2733.0	1515.0
3	82.714286	4119.0	244.0
4	95.14285699999999	320.0	99.0
5	59.333332999999996	5036.0	10.0
6	0.166667	140.0	11.0
7	114.857143	852.0	129.0
8	52.714286	586.0	9.0
9	89.0	3762.0	108.0
10	395.571429	3638.0	195.0
11	4.142857	11.0	3.0
12	466.75	3451.0	98.0
13	31.5	2654.0	3.0
14	83.0	1057.0	120.0
15	10.428571	66.0	17.0
16	149.0	1409.0	20.0
17	92.0	515.0	26.0
18	23.714285999999998	1570.0	23.0
19	11.0	33.0	111.0
20	34.857143	250.0	14.0
21	127.75	2242.0	167.0
22	72.25	1172.0	36.0
23	215.75	5046.0	1.0
24	11.0	254.0	83.0
25	41.75	48.0	26.0
26	79.42857099999999	894.0	62.0
27	285.142857	276.0	273.0
28	213.333333	27.0	17.0
29	112.25	1877.0	105.0
