# Supplementary material for: Towards a machine‐learning assisted diagnosis of psychiatric disorders and their operationalization in preclinical research: Evidence from studies on addiction‐like behaviour in individual rats
Source: Eur J Neurosci. 2022 Nov 1;56(11):6069–83. doi: 10.1111/ejn.15839 (PMC10092243; doi:10.1111/ejn.15839)
Supplement: Supplementary file 10 — Supporting Information [file EJN-56-6069-s005.zip › test46.csv]

	0	1	2
0	48.333333	23.0	13.0
1	99.25	1429.0	374.0
2	29.857143	2359.0	52.0
3	65.5	2256.0	8.0
4	95.33333329999999	2628.0	165.0
5	247.142857	549.0	67.0
6	29.5	688.0	43.0
7	10.428571	66.0	17.0
8	28.75	555.0	15.0
9	395.571429	3638.0	195.0
10	60.714286	961.0	89.0
11	33.428571000000005	923.0	13.0
12	29.5	1487.0	178.0
13	505.5	7264.0	2455.0
14	52.714286	586.0	9.0
15	33.75	638.0	180.0
16	56.0	21.0	11.0
17	26.571429	995.0	76.0
18	285.142857	276.0	273.0
19	112.0	2089.0	144.0
20	11.714286	31.0	2.0
21	215.75	5046.0	1.0
22	59.333332999999996	5036.0	10.0
23	45.0	1330.0	67.0
24	95.14285699999999	320.0	99.0
25	58.5	1603.0	17.0
26	225.833333	2733.0	1515.0
27	22.166667	130.0	15.0
28	0.0	976.0	130.0
29	0.25	681.0	76.0
