# Supplementary material for: Towards a machine‐learning assisted diagnosis of psychiatric disorders and their operationalization in preclinical research: Evidence from studies on addiction‐like behaviour in individual rats
Source: Eur J Neurosci. 2022 Nov 1;56(11):6069–83. doi: 10.1111/ejn.15839 (PMC10092243; doi:10.1111/ejn.15839)
Supplement: Supplementary file 10 — Supporting Information [file EJN-56-6069-s005.zip › test47.csv]

	0	1	2
0	41.75	48.0	26.0
1	0.25	681.0	76.0
2	11.714286	31.0	2.0
3	56.0	21.0	11.0
4	40.0	815.0	24.0
5	9.285714	598.0	91.0
6	83.0	1057.0	120.0
7	11.5	57.0	95.0
8	75.0	794.0	139.0
9	33.75	638.0	180.0
10	8.75	170.0	80.0
11	29.0	157.0	6.0
12	82.714286	4119.0	244.0
13	153.14285700000002	2229.0	105.0
14	11.0	254.0	83.0
15	225.833333	2733.0	1515.0
16	183.28571399999998	914.0	5.0
17	505.5	7264.0	2455.0
18	32.0	667.0	34.0
19	213.333333	27.0	17.0
20	23.714285999999998	1570.0	23.0
21	112.0	2089.0	144.0
22	466.75	3451.0	98.0
23	215.75	5046.0	1.0
24	50.75	1409.0	210.0
25	10.428571	66.0	17.0
26	36.75	639.0	45.0
27	60.714286	961.0	89.0
28	114.857143	852.0	129.0
29	48.333333	23.0	13.0
