# Supplementary material for: Towards a machine‐learning assisted diagnosis of psychiatric disorders and their operationalization in preclinical research: Evidence from studies on addiction‐like behaviour in individual rats
Source: Eur J Neurosci. 2022 Nov 1;56(11):6069–83. doi: 10.1111/ejn.15839 (PMC10092243; doi:10.1111/ejn.15839)
Supplement: Supplementary file 10 — Supporting Information [file EJN-56-6069-s005.zip › test48.csv]

	0	1	2
0	83.0	1057.0	120.0
1	11.5	57.0	95.0
2	26.571429	995.0	76.0
3	67.5	1867.0	136.0
4	45.0	1330.0	67.0
5	32.0	667.0	34.0
6	60.714286	961.0	89.0
7	92.0	515.0	26.0
8	79.42857099999999	894.0	62.0
9	59.333332999999996	5036.0	10.0
10	213.333333	27.0	17.0
11	75.0	794.0	139.0
12	28.75	555.0	15.0
13	11.0	254.0	83.0
14	50.75	1409.0	210.0
15	14.25	668.0	23.0
16	112.25	1877.0	105.0
17	395.571429	3638.0	195.0
18	6.25	914.0	12.0
19	285.142857	276.0	273.0
20	52.714286	586.0	9.0
21	114.857143	852.0	129.0
22	8.75	170.0	80.0
23	34.857143	250.0	14.0
24	11.714286	31.0	2.0
25	0.0	976.0	130.0
26	247.142857	549.0	67.0
27	153.14285700000002	2229.0	105.0
28	95.33333329999999	2628.0	165.0
29	48.333333	23.0	13.0
