# Supplementary material for: Towards a machine‐learning assisted diagnosis of psychiatric disorders and their operationalization in preclinical research: Evidence from studies on addiction‐like behaviour in individual rats
Source: Eur J Neurosci. 2022 Nov 1;56(11):6069–83. doi: 10.1111/ejn.15839 (PMC10092243; doi:10.1111/ejn.15839)
Supplement: Supplementary file 10 — Supporting Information [file EJN-56-6069-s005.zip › test49.csv]

	0	1	2
0	79.42857099999999	894.0	62.0
1	215.75	5046.0	1.0
2	29.5	688.0	43.0
3	95.14285699999999	320.0	99.0
4	36.75	639.0	45.0
5	114.857143	852.0	129.0
6	82.714286	4119.0	244.0
7	3.5	498.0	12.0
8	0.166667	140.0	11.0
9	112.0	2089.0	144.0
10	34.857143	250.0	14.0
11	127.25	1938.0	454.0
12	11.0	33.0	111.0
13	56.0	21.0	11.0
14	65.5	2256.0	8.0
15	505.5	7264.0	2455.0
16	10.428571	66.0	17.0
17	247.142857	549.0	67.0
18	75.0	794.0	139.0
19	153.14285700000002	2229.0	105.0
20	225.833333	2733.0	1515.0
21	60.714286	961.0	89.0
22	44.75	228.0	55.0
23	2.5	7599.0	421.0
24	11.5	57.0	95.0
25	143.428571	2320.0	68.0
26	178.25	2243.0	18.0
27	213.333333	27.0	17.0
28	95.33333329999999	2628.0	165.0
29	28.75	596.0	14.0
