# Supplementary material for: Towards a machine‐learning assisted diagnosis of psychiatric disorders and their operationalization in preclinical research: Evidence from studies on addiction‐like behaviour in individual rats
Source: Eur J Neurosci. 2022 Nov 1;56(11):6069–83. doi: 10.1111/ejn.15839 (PMC10092243; doi:10.1111/ejn.15839)
Supplement: Supplementary file 10 — Supporting Information [file EJN-56-6069-s005.zip › Training0.csv]

	0	1	2
0	40.0	815.0	24.0
1	8.75	170.0	80.0
2	385.28571400000004	10163.0	128.0
3	23.714285999999998	1570.0	23.0
4	178.25	2243.0	18.0
5	31.5	2654.0	3.0
6	1.25	532.0	45.0
7	112.25	1877.0	105.0
8	3.5	498.0	12.0
9	59.333332999999996	5036.0	10.0
10	33.428571000000005	923.0	13.0
11	153.14285700000002	2229.0	105.0
12	6.25	914.0	12.0
13	213.333333	27.0	17.0
14	11.0	254.0	83.0
15	45.0	1330.0	67.0
16	0.25	681.0	76.0
17	82.714286	4119.0	244.0
18	42.833333	175.0	30.0
19	0.166667	140.0	11.0
20	247.142857	549.0	67.0
21	22.166667	130.0	15.0
22	79.42857099999999	894.0	62.0
23	86.0	143.0	23.0
24	395.571429	3638.0	195.0
25	296.28571400000004	918.0	90.0
26	50.75	1409.0	210.0
27	65.5	2256.0	8.0
28	44.75	228.0	55.0
29	114.857143	852.0	129.0
30	9.285714	598.0	91.0
31	54.75	442.0	148.0
32	11.714286	31.0	2.0
33	29.5	1487.0	178.0
34	34.857143	250.0	14.0
35	10.428571	66.0	17.0
36	33.75	638.0	180.0
37	127.75	2242.0	167.0
38	67.5	1867.0	136.0
39	32.0	667.0	34.0
40	52.714286	586.0	9.0
41	83.0	1057.0	120.0
42	225.833333	2733.0	1515.0
43	3.285714	162.0	17.0
44	36.75	639.0	45.0
45	48.333333	23.0	13.0
46	4.25	882.0	5.0
47	72.25	1172.0	36.0
48	183.28571399999998	914.0	5.0
49	2.0	469.0	51.0
50	0.14285699999999998	190.0	18.0
51	95.14285699999999	320.0	99.0
52	92.0	515.0	26.0
53	505.5	7264.0	2455.0
54	0.0	976.0	130.0
55	11.0	33.0	111.0
56	56.0	21.0	11.0
57	112.0	2089.0	144.0
