# Supplementary material for: Towards a machine‐learning assisted diagnosis of psychiatric disorders and their operationalization in preclinical research: Evidence from studies on addiction‐like behaviour in individual rats
Source: Eur J Neurosci. 2022 Nov 1;56(11):6069–83. doi: 10.1111/ejn.15839 (PMC10092243; doi:10.1111/ejn.15839)
Supplement: Supplementary file 10 — Supporting Information [file EJN-56-6069-s005.zip › Training1.csv]

	0	1	2
0	42.833333	175.0	30.0
1	6.25	914.0	12.0
2	28.75	596.0	14.0
3	79.42857099999999	894.0	62.0
4	8.75	170.0	80.0
5	28.75	555.0	15.0
6	72.25	1172.0	36.0
7	33.428571000000005	923.0	13.0
8	2.5	7599.0	421.0
9	466.75	3451.0	98.0
10	149.0	1409.0	20.0
11	67.5	1867.0	136.0
12	3.5	498.0	12.0
13	59.333332999999996	5036.0	10.0
14	86.0	143.0	23.0
15	95.14285699999999	320.0	99.0
16	29.5	1487.0	178.0
17	212.285714	245.0	21.0
18	29.5	688.0	43.0
19	29.0	157.0	6.0
20	37.25	641.0	86.0
21	99.25	1429.0	374.0
22	56.0	21.0	11.0
23	31.5	2654.0	3.0
24	4.25	882.0	5.0
25	60.714286	961.0	89.0
26	26.571429	995.0	76.0
27	153.14285700000002	2229.0	105.0
28	82.714286	4119.0	244.0
29	75.0	794.0	139.0
30	65.5	2256.0	8.0
31	143.428571	2320.0	68.0
32	29.0	1418.0	8.0
33	4.142857	11.0	3.0
34	505.5	7264.0	2455.0
35	29.857143	2359.0	52.0
36	1.25	532.0	45.0
37	11.714286	31.0	2.0
38	10.428571	66.0	17.0
39	0.166667	140.0	11.0
40	247.142857	549.0	67.0
41	23.714285999999998	1570.0	23.0
42	52.714286	586.0	9.0
43	178.25	2243.0	18.0
44	225.833333	2733.0	1515.0
45	620.714286	5625.0	271.0
46	44.75	228.0	55.0
47	11.5	57.0	95.0
48	114.857143	852.0	129.0
49	448.85714299999995	7446.0	111.0
50	11.0	33.0	111.0
51	215.75	5046.0	1.0
52	11.0	254.0	83.0
53	54.75	442.0	148.0
54	92.0	515.0	26.0
55	14.25	668.0	23.0
56	183.28571399999998	914.0	5.0
57	3.285714	162.0	17.0
