# Supplementary material for: Towards a machine‐learning assisted diagnosis of psychiatric disorders and their operationalization in preclinical research: Evidence from studies on addiction‐like behaviour in individual rats
Source: Eur J Neurosci. 2022 Nov 1;56(11):6069–83. doi: 10.1111/ejn.15839 (PMC10092243; doi:10.1111/ejn.15839)
Supplement: Supplementary file 10 — Supporting Information [file EJN-56-6069-s005.zip › Training2.csv]

	0	1	2
0	395.571429	3638.0	195.0
1	29.0	157.0	6.0
2	178.25	2243.0	18.0
3	0.25	681.0	76.0
4	41.75	48.0	26.0
5	0.14285699999999998	190.0	18.0
6	9.285714	598.0	91.0
7	3.5	498.0	12.0
8	28.75	596.0	14.0
9	92.0	515.0	26.0
10	505.5	7264.0	2455.0
11	153.14285700000002	2229.0	105.0
12	58.5	1603.0	17.0
13	95.33333329999999	2628.0	165.0
14	11.5	57.0	95.0
15	26.571429	995.0	76.0
16	44.75	228.0	55.0
17	67.5	1867.0	136.0
18	149.0	1409.0	20.0
19	112.25	1877.0	105.0
20	183.28571399999998	914.0	5.0
21	11.0	33.0	111.0
22	448.85714299999995	7446.0	111.0
23	89.0	3762.0	108.0
24	37.25	641.0	86.0
25	34.857143	250.0	14.0
26	8.75	170.0	80.0
27	620.714286	5625.0	271.0
28	36.75	639.0	45.0
29	32.0	667.0	34.0
30	60.714286	961.0	89.0
31	11.0	254.0	83.0
32	212.285714	245.0	21.0
33	50.75	1409.0	210.0
34	72.25	1172.0	36.0
35	285.142857	276.0	273.0
36	213.333333	27.0	17.0
37	31.5	2654.0	3.0
38	99.25	1429.0	374.0
39	59.333332999999996	5036.0	10.0
40	0.0	976.0	130.0
41	48.333333	23.0	13.0
42	3.285714	162.0	17.0
43	52.714286	586.0	9.0
44	296.28571400000004	918.0	90.0
45	29.5	688.0	43.0
46	56.0	21.0	11.0
47	466.75	3451.0	98.0
48	33.75	638.0	180.0
49	42.833333	175.0	30.0
50	4.142857	11.0	3.0
51	54.75	442.0	148.0
52	83.0	1057.0	120.0
53	28.75	555.0	15.0
54	143.428571	2320.0	68.0
55	14.25	668.0	23.0
56	33.428571000000005	923.0	13.0
57	6.25	914.0	12.0
