# Supplementary material for: Towards a machine‐learning assisted diagnosis of psychiatric disorders and their operationalization in preclinical research: Evidence from studies on addiction‐like behaviour in individual rats
Source: Eur J Neurosci. 2022 Nov 1;56(11):6069–83. doi: 10.1111/ejn.15839 (PMC10092243; doi:10.1111/ejn.15839)
Supplement: Supplementary file 10 — Supporting Information [file EJN-56-6069-s005.zip › Training3.csv]

	0	1	2
0	9.285714	598.0	91.0
1	296.28571400000004	918.0	90.0
2	448.85714299999995	7446.0	111.0
3	385.28571400000004	10163.0	128.0
4	75.0	794.0	139.0
5	56.0	21.0	11.0
6	4.25	882.0	5.0
7	256.75	2656.0	50.0
8	29.0	1418.0	8.0
9	3.5	498.0	12.0
10	178.25	2243.0	18.0
11	23.714285999999998	1570.0	23.0
12	215.75	5046.0	1.0
13	45.0	1330.0	67.0
14	29.5	1487.0	178.0
15	0.166667	140.0	11.0
16	505.5	7264.0	2455.0
17	2.5	7599.0	421.0
18	29.0	157.0	6.0
19	54.75	442.0	148.0
20	3.285714	162.0	17.0
21	28.75	596.0	14.0
22	33.428571000000005	923.0	13.0
23	112.25	1877.0	105.0
24	28.75	555.0	15.0
25	4.142857	11.0	3.0
26	127.25	1938.0	454.0
27	99.25	1429.0	374.0
28	10.428571	66.0	17.0
29	285.142857	276.0	273.0
30	36.75	639.0	45.0
31	6.25	914.0	12.0
32	11.0	254.0	83.0
33	44.75	228.0	55.0
34	31.5	2654.0	3.0
35	114.857143	852.0	129.0
36	50.75	1409.0	210.0
37	29.5	688.0	43.0
38	89.0	3762.0	108.0
39	41.75	48.0	26.0
40	143.428571	2320.0	68.0
41	149.0	1409.0	20.0
42	11.714286	31.0	2.0
43	48.333333	23.0	13.0
44	112.0	2089.0	144.0
45	52.714286	586.0	9.0
46	213.333333	27.0	17.0
47	83.0	1057.0	120.0
48	395.571429	3638.0	195.0
49	95.33333329999999	2628.0	165.0
50	8.75	170.0	80.0
51	34.857143	250.0	14.0
52	95.14285699999999	320.0	99.0
53	82.714286	4119.0	244.0
54	14.25	668.0	23.0
55	37.25	641.0	86.0
56	212.285714	245.0	21.0
57	60.714286	961.0	89.0
