# Supplementary material for: Towards a machine‐learning assisted diagnosis of psychiatric disorders and their operationalization in preclinical research: Evidence from studies on addiction‐like behaviour in individual rats
Source: Eur J Neurosci. 2022 Nov 1;56(11):6069–83. doi: 10.1111/ejn.15839 (PMC10092243; doi:10.1111/ejn.15839)
Supplement: Supplementary file 10 — Supporting Information [file EJN-56-6069-s005.zip › Training4.csv]

	0	1	2
0	29.857143	2359.0	52.0
1	4.142857	11.0	3.0
2	620.714286	5625.0	271.0
3	41.75	48.0	26.0
4	247.142857	549.0	67.0
5	56.0	21.0	11.0
6	143.428571	2320.0	68.0
7	40.0	815.0	24.0
8	2.5	7599.0	421.0
9	183.28571399999998	914.0	5.0
10	466.75	3451.0	98.0
11	225.833333	2733.0	1515.0
12	28.75	555.0	15.0
13	153.14285700000002	2229.0	105.0
14	296.28571400000004	918.0	90.0
15	42.833333	175.0	30.0
16	33.428571000000005	923.0	13.0
17	44.75	228.0	55.0
18	0.166667	140.0	11.0
19	29.5	1487.0	178.0
20	4.25	882.0	5.0
21	285.142857	276.0	273.0
22	58.5	1603.0	17.0
23	99.25	1429.0	374.0
24	31.5	2654.0	3.0
25	6.25	914.0	12.0
26	9.285714	598.0	91.0
27	79.42857099999999	894.0	62.0
28	45.0	1330.0	67.0
29	89.0	3762.0	108.0
30	33.75	638.0	180.0
31	26.571429	995.0	76.0
32	29.0	157.0	6.0
33	256.75	2656.0	50.0
34	127.25	1938.0	454.0
35	37.25	641.0	86.0
36	1.25	532.0	45.0
37	0.25	681.0	76.0
38	95.14285699999999	320.0	99.0
39	75.0	794.0	139.0
40	82.714286	4119.0	244.0
41	212.285714	245.0	21.0
42	86.0	143.0	23.0
43	213.333333	27.0	17.0
44	112.0	2089.0	144.0
45	83.0	1057.0	120.0
46	0.14285699999999998	190.0	18.0
47	65.5	2256.0	8.0
48	215.75	5046.0	1.0
49	67.5	1867.0	136.0
50	72.25	1172.0	36.0
51	92.0	515.0	26.0
52	178.25	2243.0	18.0
53	14.25	668.0	23.0
54	114.857143	852.0	129.0
55	32.0	667.0	34.0
56	3.5	498.0	12.0
57	36.75	639.0	45.0
