# Supplementary material for: Towards a machine‐learning assisted diagnosis of psychiatric disorders and their operationalization in preclinical research: Evidence from studies on addiction‐like behaviour in individual rats
Source: Eur J Neurosci. 2022 Nov 1;56(11):6069–83. doi: 10.1111/ejn.15839 (PMC10092243; doi:10.1111/ejn.15839)
Supplement: Supplementary file 10 — Supporting Information [file EJN-56-6069-s005.zip › Training5.csv]

	0	1	2
0	67.5	1867.0	136.0
1	112.25	1877.0	105.0
2	95.14285699999999	320.0	99.0
3	225.833333	2733.0	1515.0
4	285.142857	276.0	273.0
5	10.428571	66.0	17.0
6	37.25	641.0	86.0
7	11.714286	31.0	2.0
8	3.5	498.0	12.0
9	178.25	2243.0	18.0
10	41.75	48.0	26.0
11	212.285714	245.0	21.0
12	247.142857	549.0	67.0
13	44.75	228.0	55.0
14	8.75	170.0	80.0
15	29.5	688.0	43.0
16	215.75	5046.0	1.0
17	2.0	469.0	51.0
18	33.75	638.0	180.0
19	34.857143	250.0	14.0
20	65.5	2256.0	8.0
21	213.333333	27.0	17.0
22	50.75	1409.0	210.0
23	89.0	3762.0	108.0
24	296.28571400000004	918.0	90.0
25	54.75	442.0	148.0
26	31.5	2654.0	3.0
27	0.25	681.0	76.0
28	0.14285699999999998	190.0	18.0
29	36.75	639.0	45.0
30	59.333332999999996	5036.0	10.0
31	505.5	7264.0	2455.0
32	82.714286	4119.0	244.0
33	72.25	1172.0	36.0
34	11.0	254.0	83.0
35	127.75	2242.0	167.0
36	114.857143	852.0	129.0
37	83.0	1057.0	120.0
38	95.33333329999999	2628.0	165.0
39	92.0	515.0	26.0
40	23.714285999999998	1570.0	23.0
41	45.0	1330.0	67.0
42	56.0	21.0	11.0
43	4.25	882.0	5.0
44	112.0	2089.0	144.0
45	466.75	3451.0	98.0
46	256.75	2656.0	50.0
47	33.428571000000005	923.0	13.0
48	11.5	57.0	95.0
49	4.142857	11.0	3.0
50	29.0	157.0	6.0
51	385.28571400000004	10163.0	128.0
52	40.0	815.0	24.0
53	26.571429	995.0	76.0
54	1.25	532.0	45.0
55	448.85714299999995	7446.0	111.0
56	29.0	1418.0	8.0
57	75.0	794.0	139.0
