# Supplementary material for: Towards a machine‐learning assisted diagnosis of psychiatric disorders and their operationalization in preclinical research: Evidence from studies on addiction‐like behaviour in individual rats
Source: Eur J Neurosci. 2022 Nov 1;56(11):6069–83. doi: 10.1111/ejn.15839 (PMC10092243; doi:10.1111/ejn.15839)
Supplement: Supplementary file 10 — Supporting Information [file EJN-56-6069-s005.zip › Training6.csv]

	0	1	2
0	29.5	688.0	43.0
1	256.75	2656.0	50.0
2	183.28571399999998	914.0	5.0
3	67.5	1867.0	136.0
4	56.0	21.0	11.0
5	4.142857	11.0	3.0
6	112.0	2089.0	144.0
7	60.714286	961.0	89.0
8	143.428571	2320.0	68.0
9	22.166667	130.0	15.0
10	23.714285999999998	1570.0	23.0
11	29.5	1487.0	178.0
12	247.142857	549.0	67.0
13	75.0	794.0	139.0
14	212.285714	245.0	21.0
15	127.25	1938.0	454.0
16	86.0	143.0	23.0
17	99.25	1429.0	374.0
18	620.714286	5625.0	271.0
19	138.5	694.0	12.0
20	6.25	914.0	12.0
21	11.714286	31.0	2.0
22	0.0	976.0	130.0
23	178.25	2243.0	18.0
24	8.75	170.0	80.0
25	4.25	882.0	5.0
26	0.166667	140.0	11.0
27	95.14285699999999	320.0	99.0
28	34.857143	250.0	14.0
29	50.75	1409.0	210.0
30	44.75	228.0	55.0
31	448.85714299999995	7446.0	111.0
32	3.285714	162.0	17.0
33	59.333332999999996	5036.0	10.0
34	33.75	638.0	180.0
35	28.75	555.0	15.0
36	33.428571000000005	923.0	13.0
37	11.5	57.0	95.0
38	11.0	254.0	83.0
39	41.75	48.0	26.0
40	296.28571400000004	918.0	90.0
41	89.0	3762.0	108.0
42	26.571429	995.0	76.0
43	127.75	2242.0	167.0
44	0.25	681.0	76.0
45	285.142857	276.0	273.0
46	149.0	1409.0	20.0
47	65.5	2256.0	8.0
48	2.5	7599.0	421.0
49	54.75	442.0	148.0
50	114.857143	852.0	129.0
51	225.833333	2733.0	1515.0
52	40.0	815.0	24.0
53	45.0	1330.0	67.0
54	215.75	5046.0	1.0
55	505.5	7264.0	2455.0
56	1.25	532.0	45.0
57	395.571429	3638.0	195.0
