# Supplementary material for: Towards a machine‐learning assisted diagnosis of psychiatric disorders and their operationalization in preclinical research: Evidence from studies on addiction‐like behaviour in individual rats
Source: Eur J Neurosci. 2022 Nov 1;56(11):6069–83. doi: 10.1111/ejn.15839 (PMC10092243; doi:10.1111/ejn.15839)
Supplement: Supplementary file 10 — Supporting Information [file EJN-56-6069-s005.zip › Training7.csv]

	0	1	2
0	9.285714	598.0	91.0
1	54.75	442.0	148.0
2	3.285714	162.0	17.0
3	112.25	1877.0	105.0
4	28.75	555.0	15.0
5	72.25	1172.0	36.0
6	395.571429	3638.0	195.0
7	33.75	638.0	180.0
8	75.0	794.0	139.0
9	0.166667	140.0	11.0
10	10.428571	66.0	17.0
11	296.28571400000004	918.0	90.0
12	448.85714299999995	7446.0	111.0
13	466.75	3451.0	98.0
14	114.857143	852.0	129.0
15	505.5	7264.0	2455.0
16	11.5	57.0	95.0
17	212.285714	245.0	21.0
18	22.166667	130.0	15.0
19	215.75	5046.0	1.0
20	41.75	48.0	26.0
21	36.75	639.0	45.0
22	59.333332999999996	5036.0	10.0
23	213.333333	27.0	17.0
24	45.0	1330.0	67.0
25	92.0	515.0	26.0
26	42.833333	175.0	30.0
27	2.0	469.0	51.0
28	1.25	532.0	45.0
29	256.75	2656.0	50.0
30	32.0	667.0	34.0
31	60.714286	961.0	89.0
32	37.25	641.0	86.0
33	11.0	254.0	83.0
34	29.5	688.0	43.0
35	44.75	228.0	55.0
36	50.75	1409.0	210.0
37	34.857143	250.0	14.0
38	620.714286	5625.0	271.0
39	3.5	498.0	12.0
40	82.714286	4119.0	244.0
41	112.0	2089.0	144.0
42	4.142857	11.0	3.0
43	28.75	596.0	14.0
44	67.5	1867.0	136.0
45	48.333333	23.0	13.0
46	26.571429	995.0	76.0
47	99.25	1429.0	374.0
48	14.25	668.0	23.0
49	83.0	1057.0	120.0
50	11.714286	31.0	2.0
51	65.5	2256.0	8.0
52	79.42857099999999	894.0	62.0
53	29.5	1487.0	178.0
54	0.0	976.0	130.0
55	225.833333	2733.0	1515.0
56	0.25	681.0	76.0
57	56.0	21.0	11.0
