# Supplementary material for: Towards a machine‐learning assisted diagnosis of psychiatric disorders and their operationalization in preclinical research: Evidence from studies on addiction‐like behaviour in individual rats
Source: Eur J Neurosci. 2022 Nov 1;56(11):6069–83. doi: 10.1111/ejn.15839 (PMC10092243; doi:10.1111/ejn.15839)
Supplement: Supplementary file 10 — Supporting Information [file EJN-56-6069-s005.zip › Training8.csv]

	0	1	2
0	247.142857	549.0	67.0
1	127.75	2242.0	167.0
2	59.333332999999996	5036.0	10.0
3	127.25	1938.0	454.0
4	225.833333	2733.0	1515.0
5	40.0	815.0	24.0
6	11.0	33.0	111.0
7	45.0	1330.0	67.0
8	4.142857	11.0	3.0
9	82.714286	4119.0	244.0
10	395.571429	3638.0	195.0
11	466.75	3451.0	98.0
12	178.25	2243.0	18.0
13	86.0	143.0	23.0
14	67.5	1867.0	136.0
15	95.14285699999999	320.0	99.0
16	58.5	1603.0	17.0
17	52.714286	586.0	9.0
18	296.28571400000004	918.0	90.0
19	143.428571	2320.0	68.0
20	138.5	694.0	12.0
21	2.5	7599.0	421.0
22	0.166667	140.0	11.0
23	1.25	532.0	45.0
24	28.75	555.0	15.0
25	153.14285700000002	2229.0	105.0
26	36.75	639.0	45.0
27	3.285714	162.0	17.0
28	0.25	681.0	76.0
29	213.333333	27.0	17.0
30	89.0	3762.0	108.0
31	149.0	1409.0	20.0
32	95.33333329999999	2628.0	165.0
33	99.25	1429.0	374.0
34	14.25	668.0	23.0
35	41.75	48.0	26.0
36	256.75	2656.0	50.0
37	31.5	2654.0	3.0
38	54.75	442.0	148.0
39	37.25	641.0	86.0
40	11.714286	31.0	2.0
41	23.714285999999998	1570.0	23.0
42	112.25	1877.0	105.0
43	33.428571000000005	923.0	13.0
44	29.0	1418.0	8.0
45	92.0	515.0	26.0
46	29.857143	2359.0	52.0
47	385.28571400000004	10163.0	128.0
48	8.75	170.0	80.0
49	33.75	638.0	180.0
50	50.75	1409.0	210.0
51	28.75	596.0	14.0
52	29.5	688.0	43.0
53	29.5	1487.0	178.0
54	26.571429	995.0	76.0
55	11.0	254.0	83.0
56	505.5	7264.0	2455.0
57	0.0	976.0	130.0
