# Supplementary material for: Towards a machine‐learning assisted diagnosis of psychiatric disorders and their operationalization in preclinical research: Evidence from studies on addiction‐like behaviour in individual rats
Source: Eur J Neurosci. 2022 Nov 1;56(11):6069–83. doi: 10.1111/ejn.15839 (PMC10092243; doi:10.1111/ejn.15839)
Supplement: Supplementary file 10 — Supporting Information [file EJN-56-6069-s005.zip › Training9.csv]

	0	1	2
0	44.75	228.0	55.0
1	79.42857099999999	894.0	62.0
2	4.142857	11.0	3.0
3	1.25	532.0	45.0
4	385.28571400000004	10163.0	128.0
5	42.833333	175.0	30.0
6	32.0	667.0	34.0
7	28.75	596.0	14.0
8	26.571429	995.0	76.0
9	58.5	1603.0	17.0
10	31.5	2654.0	3.0
11	29.0	157.0	6.0
12	505.5	7264.0	2455.0
13	60.714286	961.0	89.0
14	11.0	254.0	83.0
15	83.0	1057.0	120.0
16	29.5	688.0	43.0
17	395.571429	3638.0	195.0
18	75.0	794.0	139.0
19	22.166667	130.0	15.0
20	59.333332999999996	5036.0	10.0
21	2.5	7599.0	421.0
22	178.25	2243.0	18.0
23	29.5	1487.0	178.0
24	112.0	2089.0	144.0
25	10.428571	66.0	17.0
26	11.5	57.0	95.0
27	215.75	5046.0	1.0
28	72.25	1172.0	36.0
29	29.857143	2359.0	52.0
30	45.0	1330.0	67.0
31	33.75	638.0	180.0
32	0.25	681.0	76.0
33	448.85714299999995	7446.0	111.0
34	92.0	515.0	26.0
35	34.857143	250.0	14.0
36	3.285714	162.0	17.0
37	247.142857	549.0	67.0
38	2.0	469.0	51.0
39	114.857143	852.0	129.0
40	54.75	442.0	148.0
41	23.714285999999998	1570.0	23.0
42	183.28571399999998	914.0	5.0
43	40.0	815.0	24.0
44	67.5	1867.0	136.0
45	8.75	170.0	80.0
46	466.75	3451.0	98.0
47	50.75	1409.0	210.0
48	82.714286	4119.0	244.0
49	285.142857	276.0	273.0
50	6.25	914.0	12.0
51	112.25	1877.0	105.0
52	86.0	143.0	23.0
53	127.75	2242.0	167.0
54	4.25	882.0	5.0
55	143.428571	2320.0	68.0
56	37.25	641.0	86.0
57	138.5	694.0	12.0
