# Supplementary material for: Towards a machine‐learning assisted diagnosis of psychiatric disorders and their operationalization in preclinical research: Evidence from studies on addiction‐like behaviour in individual rats
Source: Eur J Neurosci. 2022 Nov 1;56(11):6069–83. doi: 10.1111/ejn.15839 (PMC10092243; doi:10.1111/ejn.15839)
Supplement: Supplementary file 10 — Supporting Information [file EJN-56-6069-s005.zip › Training10.csv]

	0	1	2
0	11.0	254.0	83.0
1	8.75	170.0	80.0
2	95.33333329999999	2628.0	165.0
3	9.285714	598.0	91.0
4	52.714286	586.0	9.0
5	466.75	3451.0	98.0
6	44.75	228.0	55.0
7	215.75	5046.0	1.0
8	99.25	1429.0	374.0
9	153.14285700000002	2229.0	105.0
10	178.25	2243.0	18.0
11	56.0	21.0	11.0
12	4.142857	11.0	3.0
13	2.5	7599.0	421.0
14	37.25	641.0	86.0
15	67.5	1867.0	136.0
16	127.25	1938.0	454.0
17	60.714286	961.0	89.0
18	395.571429	3638.0	195.0
19	505.5	7264.0	2455.0
20	11.5	57.0	95.0
21	127.75	2242.0	167.0
22	79.42857099999999	894.0	62.0
23	143.428571	2320.0	68.0
24	41.75	48.0	26.0
25	29.5	1487.0	178.0
26	23.714285999999998	1570.0	23.0
27	385.28571400000004	10163.0	128.0
28	75.0	794.0	139.0
29	65.5	2256.0	8.0
30	296.28571400000004	918.0	90.0
31	114.857143	852.0	129.0
32	183.28571399999998	914.0	5.0
33	0.0	976.0	130.0
34	4.25	882.0	5.0
35	29.0	157.0	6.0
36	0.25	681.0	76.0
37	225.833333	2733.0	1515.0
38	29.857143	2359.0	52.0
39	54.75	442.0	148.0
40	31.5	2654.0	3.0
41	33.75	638.0	180.0
42	14.25	668.0	23.0
43	285.142857	276.0	273.0
44	40.0	815.0	24.0
45	138.5	694.0	12.0
46	247.142857	549.0	67.0
47	448.85714299999995	7446.0	111.0
48	0.14285699999999998	190.0	18.0
49	6.25	914.0	12.0
50	82.714286	4119.0	244.0
51	1.25	532.0	45.0
52	26.571429	995.0	76.0
53	10.428571	66.0	17.0
54	0.166667	140.0	11.0
55	11.0	33.0	111.0
56	33.428571000000005	923.0	13.0
57	92.0	515.0	26.0
