# Supplementary material for: Towards a machine‐learning assisted diagnosis of psychiatric disorders and their operationalization in preclinical research: Evidence from studies on addiction‐like behaviour in individual rats
Source: Eur J Neurosci. 2022 Nov 1;56(11):6069–83. doi: 10.1111/ejn.15839 (PMC10092243; doi:10.1111/ejn.15839)
Supplement: Supplementary file 10 — Supporting Information [file EJN-56-6069-s005.zip › Training11.csv]

	0	1	2
0	33.75	638.0	180.0
1	40.0	815.0	24.0
2	149.0	1409.0	20.0
3	29.0	1418.0	8.0
4	34.857143	250.0	14.0
5	138.5	694.0	12.0
6	505.5	7264.0	2455.0
7	95.33333329999999	2628.0	165.0
8	8.75	170.0	80.0
9	0.25	681.0	76.0
10	4.25	882.0	5.0
11	26.571429	995.0	76.0
12	212.285714	245.0	21.0
13	215.75	5046.0	1.0
14	22.166667	130.0	15.0
15	29.5	1487.0	178.0
16	11.0	254.0	83.0
17	296.28571400000004	918.0	90.0
18	72.25	1172.0	36.0
19	2.5	7599.0	421.0
20	6.25	914.0	12.0
21	82.714286	4119.0	244.0
22	33.428571000000005	923.0	13.0
23	4.142857	11.0	3.0
24	11.714286	31.0	2.0
25	256.75	2656.0	50.0
26	112.0	2089.0	144.0
27	67.5	1867.0	136.0
28	65.5	2256.0	8.0
29	395.571429	3638.0	195.0
30	41.75	48.0	26.0
31	127.25	1938.0	454.0
32	620.714286	5625.0	271.0
33	385.28571400000004	10163.0	128.0
34	79.42857099999999	894.0	62.0
35	11.0	33.0	111.0
36	28.75	555.0	15.0
37	0.0	976.0	130.0
38	153.14285700000002	2229.0	105.0
39	75.0	794.0	139.0
40	3.285714	162.0	17.0
41	114.857143	852.0	129.0
42	183.28571399999998	914.0	5.0
43	42.833333	175.0	30.0
44	59.333332999999996	5036.0	10.0
45	58.5	1603.0	17.0
46	9.285714	598.0	91.0
47	28.75	596.0	14.0
48	60.714286	961.0	89.0
49	44.75	228.0	55.0
50	285.142857	276.0	273.0
51	11.5	57.0	95.0
52	29.857143	2359.0	52.0
53	3.5	498.0	12.0
54	466.75	3451.0	98.0
55	45.0	1330.0	67.0
56	29.5	688.0	43.0
57	225.833333	2733.0	1515.0
