# Supplementary material for: Towards a machine‐learning assisted diagnosis of psychiatric disorders and their operationalization in preclinical research: Evidence from studies on addiction‐like behaviour in individual rats
Source: Eur J Neurosci. 2022 Nov 1;56(11):6069–83. doi: 10.1111/ejn.15839 (PMC10092243; doi:10.1111/ejn.15839)
Supplement: Supplementary file 10 — Supporting Information [file EJN-56-6069-s005.zip › Training12.csv]

	0	1	2
0	2.5	7599.0	421.0
1	149.0	1409.0	20.0
2	395.571429	3638.0	195.0
3	0.166667	140.0	11.0
4	505.5	7264.0	2455.0
5	29.5	1487.0	178.0
6	99.25	1429.0	374.0
7	29.0	1418.0	8.0
8	65.5	2256.0	8.0
9	95.33333329999999	2628.0	165.0
10	112.0	2089.0	144.0
11	247.142857	549.0	67.0
12	3.285714	162.0	17.0
13	114.857143	852.0	129.0
14	256.75	2656.0	50.0
15	138.5	694.0	12.0
16	59.333332999999996	5036.0	10.0
17	0.25	681.0	76.0
18	31.5	2654.0	3.0
19	33.428571000000005	923.0	13.0
20	60.714286	961.0	89.0
21	225.833333	2733.0	1515.0
22	67.5	1867.0	136.0
23	36.75	639.0	45.0
24	9.285714	598.0	91.0
25	45.0	1330.0	67.0
26	83.0	1057.0	120.0
27	50.75	1409.0	210.0
28	92.0	515.0	26.0
29	58.5	1603.0	17.0
30	112.25	1877.0	105.0
31	127.75	2242.0	167.0
32	52.714286	586.0	9.0
33	448.85714299999995	7446.0	111.0
34	178.25	2243.0	18.0
35	23.714285999999998	1570.0	23.0
36	29.5	688.0	43.0
37	29.0	157.0	6.0
38	285.142857	276.0	273.0
39	44.75	228.0	55.0
40	40.0	815.0	24.0
41	22.166667	130.0	15.0
42	127.25	1938.0	454.0
43	82.714286	4119.0	244.0
44	42.833333	175.0	30.0
45	29.857143	2359.0	52.0
46	11.0	254.0	83.0
47	86.0	143.0	23.0
48	33.75	638.0	180.0
49	143.428571	2320.0	68.0
50	28.75	596.0	14.0
51	11.5	57.0	95.0
52	0.0	976.0	130.0
53	212.285714	245.0	21.0
54	89.0	3762.0	108.0
55	620.714286	5625.0	271.0
56	385.28571400000004	10163.0	128.0
57	54.75	442.0	148.0
