# Supplementary material for: Towards a machine‐learning assisted diagnosis of psychiatric disorders and their operationalization in preclinical research: Evidence from studies on addiction‐like behaviour in individual rats
Source: Eur J Neurosci. 2022 Nov 1;56(11):6069–83. doi: 10.1111/ejn.15839 (PMC10092243; doi:10.1111/ejn.15839)
Supplement: Supplementary file 10 — Supporting Information [file EJN-56-6069-s005.zip › Training13.csv]

	0	1	2
0	28.75	555.0	15.0
1	178.25	2243.0	18.0
2	82.714286	4119.0	244.0
3	37.25	641.0	86.0
4	40.0	815.0	24.0
5	29.0	157.0	6.0
6	0.14285699999999998	190.0	18.0
7	99.25	1429.0	374.0
8	67.5	1867.0	136.0
9	395.571429	3638.0	195.0
10	32.0	667.0	34.0
11	213.333333	27.0	17.0
12	112.25	1877.0	105.0
13	33.428571000000005	923.0	13.0
14	620.714286	5625.0	271.0
15	215.75	5046.0	1.0
16	4.142857	11.0	3.0
17	58.5	1603.0	17.0
18	65.5	2256.0	8.0
19	33.75	638.0	180.0
20	2.0	469.0	51.0
21	4.25	882.0	5.0
22	31.5	2654.0	3.0
23	11.0	254.0	83.0
24	22.166667	130.0	15.0
25	48.333333	23.0	13.0
26	256.75	2656.0	50.0
27	11.5	57.0	95.0
28	42.833333	175.0	30.0
29	143.428571	2320.0	68.0
30	127.25	1938.0	454.0
31	183.28571399999998	914.0	5.0
32	6.25	914.0	12.0
33	0.25	681.0	76.0
34	0.166667	140.0	11.0
35	60.714286	961.0	89.0
36	23.714285999999998	1570.0	23.0
37	114.857143	852.0	129.0
38	247.142857	549.0	67.0
39	44.75	228.0	55.0
40	95.14285699999999	320.0	99.0
41	34.857143	250.0	14.0
42	9.285714	598.0	91.0
43	89.0	3762.0	108.0
44	86.0	143.0	23.0
45	1.25	532.0	45.0
46	127.75	2242.0	167.0
47	2.5	7599.0	421.0
48	138.5	694.0	12.0
49	36.75	639.0	45.0
50	41.75	48.0	26.0
51	149.0	1409.0	20.0
52	72.25	1172.0	36.0
53	225.833333	2733.0	1515.0
54	448.85714299999995	7446.0	111.0
55	8.75	170.0	80.0
56	28.75	596.0	14.0
57	83.0	1057.0	120.0
