# Supplementary material for: Towards a machine‐learning assisted diagnosis of psychiatric disorders and their operationalization in preclinical research: Evidence from studies on addiction‐like behaviour in individual rats
Source: Eur J Neurosci. 2022 Nov 1;56(11):6069–83. doi: 10.1111/ejn.15839 (PMC10092243; doi:10.1111/ejn.15839)
Supplement: Supplementary file 10 — Supporting Information [file EJN-56-6069-s005.zip › Training14.csv]

	0	1	2
0	448.85714299999995	7446.0	111.0
1	23.714285999999998	1570.0	23.0
2	2.5	7599.0	421.0
3	0.14285699999999998	190.0	18.0
4	11.0	33.0	111.0
5	505.5	7264.0	2455.0
6	11.714286	31.0	2.0
7	466.75	3451.0	98.0
8	212.285714	245.0	21.0
9	29.5	688.0	43.0
10	95.14285699999999	320.0	99.0
11	127.75	2242.0	167.0
12	33.428571000000005	923.0	13.0
13	36.75	639.0	45.0
14	14.25	668.0	23.0
15	2.0	469.0	51.0
16	29.857143	2359.0	52.0
17	247.142857	549.0	67.0
18	37.25	641.0	86.0
19	34.857143	250.0	14.0
20	29.0	157.0	6.0
21	56.0	21.0	11.0
22	32.0	667.0	34.0
23	54.75	442.0	148.0
24	6.25	914.0	12.0
25	4.142857	11.0	3.0
26	114.857143	852.0	129.0
27	178.25	2243.0	18.0
28	138.5	694.0	12.0
29	28.75	555.0	15.0
30	83.0	1057.0	120.0
31	256.75	2656.0	50.0
32	385.28571400000004	10163.0	128.0
33	112.25	1877.0	105.0
34	92.0	515.0	26.0
35	296.28571400000004	918.0	90.0
36	8.75	170.0	80.0
37	153.14285700000002	2229.0	105.0
38	58.5	1603.0	17.0
39	0.25	681.0	76.0
40	0.0	976.0	130.0
41	95.33333329999999	2628.0	165.0
42	3.285714	162.0	17.0
43	11.0	254.0	83.0
44	82.714286	4119.0	244.0
45	11.5	57.0	95.0
46	29.5	1487.0	178.0
47	59.333332999999996	5036.0	10.0
48	9.285714	598.0	91.0
49	225.833333	2733.0	1515.0
50	149.0	1409.0	20.0
51	29.0	1418.0	8.0
52	45.0	1330.0	67.0
53	395.571429	3638.0	195.0
54	0.166667	140.0	11.0
55	44.75	228.0	55.0
56	143.428571	2320.0	68.0
57	183.28571399999998	914.0	5.0
