# Supplementary material for: Towards a machine‐learning assisted diagnosis of psychiatric disorders and their operationalization in preclinical research: Evidence from studies on addiction‐like behaviour in individual rats
Source: Eur J Neurosci. 2022 Nov 1;56(11):6069–83. doi: 10.1111/ejn.15839 (PMC10092243; doi:10.1111/ejn.15839)
Supplement: Supplementary file 10 — Supporting Information [file EJN-56-6069-s005.zip › Training15.csv]

	0	1	2
0	11.714286	31.0	2.0
1	99.25	1429.0	374.0
2	67.5	1867.0	136.0
3	4.25	882.0	5.0
4	466.75	3451.0	98.0
5	60.714286	961.0	89.0
6	58.5	1603.0	17.0
7	32.0	667.0	34.0
8	72.25	1172.0	36.0
9	89.0	3762.0	108.0
10	4.142857	11.0	3.0
11	59.333332999999996	5036.0	10.0
12	22.166667	130.0	15.0
13	29.5	1487.0	178.0
14	11.0	33.0	111.0
15	215.75	5046.0	1.0
16	143.428571	2320.0	68.0
17	31.5	2654.0	3.0
18	3.5	498.0	12.0
19	95.33333329999999	2628.0	165.0
20	620.714286	5625.0	271.0
21	6.25	914.0	12.0
22	41.75	48.0	26.0
23	8.75	170.0	80.0
24	247.142857	549.0	67.0
25	42.833333	175.0	30.0
26	149.0	1409.0	20.0
27	95.14285699999999	320.0	99.0
28	45.0	1330.0	67.0
29	2.5	7599.0	421.0
30	114.857143	852.0	129.0
31	33.75	638.0	180.0
32	178.25	2243.0	18.0
33	37.25	641.0	86.0
34	127.25	1938.0	454.0
35	10.428571	66.0	17.0
36	50.75	1409.0	210.0
37	112.0	2089.0	144.0
38	34.857143	250.0	14.0
39	3.285714	162.0	17.0
40	48.333333	23.0	13.0
41	0.25	681.0	76.0
42	33.428571000000005	923.0	13.0
43	395.571429	3638.0	195.0
44	40.0	815.0	24.0
45	9.285714	598.0	91.0
46	79.42857099999999	894.0	62.0
47	296.28571400000004	918.0	90.0
48	153.14285700000002	2229.0	105.0
49	56.0	21.0	11.0
50	54.75	442.0	148.0
51	44.75	228.0	55.0
52	385.28571400000004	10163.0	128.0
53	0.166667	140.0	11.0
54	82.714286	4119.0	244.0
55	11.0	254.0	83.0
56	183.28571399999998	914.0	5.0
57	14.25	668.0	23.0
