# Supplementary material for: Towards a machine‐learning assisted diagnosis of psychiatric disorders and their operationalization in preclinical research: Evidence from studies on addiction‐like behaviour in individual rats
Source: Eur J Neurosci. 2022 Nov 1;56(11):6069–83. doi: 10.1111/ejn.15839 (PMC10092243; doi:10.1111/ejn.15839)
Supplement: Supplementary file 10 — Supporting Information [file EJN-56-6069-s005.zip › Training16.csv]

	0	1	2
0	0.14285699999999998	190.0	18.0
1	37.25	641.0	86.0
2	79.42857099999999	894.0	62.0
3	2.0	469.0	51.0
4	466.75	3451.0	98.0
5	212.285714	245.0	21.0
6	31.5	2654.0	3.0
7	183.28571399999998	914.0	5.0
8	41.75	48.0	26.0
9	620.714286	5625.0	271.0
10	99.25	1429.0	374.0
11	60.714286	961.0	89.0
12	114.857143	852.0	129.0
13	11.0	33.0	111.0
14	178.25	2243.0	18.0
15	52.714286	586.0	9.0
16	2.5	7599.0	421.0
17	3.5	498.0	12.0
18	505.5	7264.0	2455.0
19	45.0	1330.0	67.0
20	40.0	815.0	24.0
21	54.75	442.0	148.0
22	256.75	2656.0	50.0
23	36.75	639.0	45.0
24	33.428571000000005	923.0	13.0
25	95.14285699999999	320.0	99.0
26	48.333333	23.0	13.0
27	56.0	21.0	11.0
28	138.5	694.0	12.0
29	8.75	170.0	80.0
30	0.0	976.0	130.0
31	11.714286	31.0	2.0
32	112.0	2089.0	144.0
33	29.5	688.0	43.0
34	86.0	143.0	23.0
35	6.25	914.0	12.0
36	153.14285700000002	2229.0	105.0
37	3.285714	162.0	17.0
38	26.571429	995.0	76.0
39	112.25	1877.0	105.0
40	44.75	228.0	55.0
41	0.166667	140.0	11.0
42	82.714286	4119.0	244.0
43	42.833333	175.0	30.0
44	29.5	1487.0	178.0
45	127.75	2242.0	167.0
46	9.285714	598.0	91.0
47	23.714285999999998	1570.0	23.0
48	72.25	1172.0	36.0
49	29.0	157.0	6.0
50	448.85714299999995	7446.0	111.0
51	127.25	1938.0	454.0
52	59.333332999999996	5036.0	10.0
53	296.28571400000004	918.0	90.0
54	0.25	681.0	76.0
55	4.25	882.0	5.0
56	32.0	667.0	34.0
57	95.33333329999999	2628.0	165.0
