# Supplementary material for: Towards a machine‐learning assisted diagnosis of psychiatric disorders and their operationalization in preclinical research: Evidence from studies on addiction‐like behaviour in individual rats
Source: Eur J Neurosci. 2022 Nov 1;56(11):6069–83. doi: 10.1111/ejn.15839 (PMC10092243; doi:10.1111/ejn.15839)
Supplement: Supplementary file 10 — Supporting Information [file EJN-56-6069-s005.zip › Training17.csv]

	0	1	2
0	44.75	228.0	55.0
1	40.0	815.0	24.0
2	10.428571	66.0	17.0
3	138.5	694.0	12.0
4	31.5	2654.0	3.0
5	52.714286	586.0	9.0
6	183.28571399999998	914.0	5.0
7	82.714286	4119.0	244.0
8	28.75	596.0	14.0
9	60.714286	961.0	89.0
10	3.5	498.0	12.0
11	14.25	668.0	23.0
12	127.25	1938.0	454.0
13	56.0	21.0	11.0
14	149.0	1409.0	20.0
15	28.75	555.0	15.0
16	79.42857099999999	894.0	62.0
17	86.0	143.0	23.0
18	26.571429	995.0	76.0
19	50.75	1409.0	210.0
20	34.857143	250.0	14.0
21	99.25	1429.0	374.0
22	385.28571400000004	10163.0	128.0
23	29.857143	2359.0	52.0
24	75.0	794.0	139.0
25	89.0	3762.0	108.0
26	41.75	48.0	26.0
27	45.0	1330.0	67.0
28	11.0	254.0	83.0
29	9.285714	598.0	91.0
30	33.75	638.0	180.0
31	3.285714	162.0	17.0
32	29.5	1487.0	178.0
33	36.75	639.0	45.0
34	54.75	442.0	148.0
35	29.0	157.0	6.0
36	505.5	7264.0	2455.0
37	8.75	170.0	80.0
38	213.333333	27.0	17.0
39	67.5	1867.0	136.0
40	29.5	688.0	43.0
41	212.285714	245.0	21.0
42	395.571429	3638.0	195.0
43	37.25	641.0	86.0
44	95.33333329999999	2628.0	165.0
45	153.14285700000002	2229.0	105.0
46	114.857143	852.0	129.0
47	4.142857	11.0	3.0
48	112.0	2089.0	144.0
49	48.333333	23.0	13.0
50	0.25	681.0	76.0
51	296.28571400000004	918.0	90.0
52	127.75	2242.0	167.0
53	58.5	1603.0	17.0
54	65.5	2256.0	8.0
55	143.428571	2320.0	68.0
56	620.714286	5625.0	271.0
57	33.428571000000005	923.0	13.0
