# Supplementary material for: Towards a machine‐learning assisted diagnosis of psychiatric disorders and their operationalization in preclinical research: Evidence from studies on addiction‐like behaviour in individual rats
Source: Eur J Neurosci. 2022 Nov 1;56(11):6069–83. doi: 10.1111/ejn.15839 (PMC10092243; doi:10.1111/ejn.15839)
Supplement: Supplementary file 10 — Supporting Information [file EJN-56-6069-s005.zip › Training18.csv]

	0	1	2
0	6.25	914.0	12.0
1	127.75	2242.0	167.0
2	65.5	2256.0	8.0
3	256.75	2656.0	50.0
4	385.28571400000004	10163.0	128.0
5	9.285714	598.0	91.0
6	11.5	57.0	95.0
7	29.5	1487.0	178.0
8	95.33333329999999	2628.0	165.0
9	149.0	1409.0	20.0
10	138.5	694.0	12.0
11	22.166667	130.0	15.0
12	86.0	143.0	23.0
13	83.0	1057.0	120.0
14	143.428571	2320.0	68.0
15	29.5	688.0	43.0
16	225.833333	2733.0	1515.0
17	42.833333	175.0	30.0
18	127.25	1938.0	454.0
19	247.142857	549.0	67.0
20	95.14285699999999	320.0	99.0
21	296.28571400000004	918.0	90.0
22	8.75	170.0	80.0
23	0.166667	140.0	11.0
24	178.25	2243.0	18.0
25	212.285714	245.0	21.0
26	33.428571000000005	923.0	13.0
27	29.0	1418.0	8.0
28	112.25	1877.0	105.0
29	72.25	1172.0	36.0
30	54.75	442.0	148.0
31	2.0	469.0	51.0
32	92.0	515.0	26.0
33	10.428571	66.0	17.0
34	11.0	33.0	111.0
35	23.714285999999998	1570.0	23.0
36	45.0	1330.0	67.0
37	29.857143	2359.0	52.0
38	11.714286	31.0	2.0
39	2.5	7599.0	421.0
40	0.0	976.0	130.0
41	4.25	882.0	5.0
42	0.25	681.0	76.0
43	0.14285699999999998	190.0	18.0
44	3.5	498.0	12.0
45	395.571429	3638.0	195.0
46	505.5	7264.0	2455.0
47	11.0	254.0	83.0
48	153.14285700000002	2229.0	105.0
49	60.714286	961.0	89.0
50	26.571429	995.0	76.0
51	41.75	48.0	26.0
52	36.75	639.0	45.0
53	33.75	638.0	180.0
54	40.0	815.0	24.0
55	32.0	667.0	34.0
56	34.857143	250.0	14.0
57	99.25	1429.0	374.0
