# Supplementary material for: Towards a machine‐learning assisted diagnosis of psychiatric disorders and their operationalization in preclinical research: Evidence from studies on addiction‐like behaviour in individual rats
Source: Eur J Neurosci. 2022 Nov 1;56(11):6069–83. doi: 10.1111/ejn.15839 (PMC10092243; doi:10.1111/ejn.15839)
Supplement: Supplementary file 10 — Supporting Information [file EJN-56-6069-s005.zip › Training19.csv]

	0	1	2
0	112.0	2089.0	144.0
1	127.25	1938.0	454.0
2	215.75	5046.0	1.0
3	212.285714	245.0	21.0
4	95.14285699999999	320.0	99.0
5	149.0	1409.0	20.0
6	79.42857099999999	894.0	62.0
7	2.5	7599.0	421.0
8	29.0	1418.0	8.0
9	29.5	1487.0	178.0
10	0.0	976.0	130.0
11	82.714286	4119.0	244.0
12	0.14285699999999998	190.0	18.0
13	10.428571	66.0	17.0
14	247.142857	549.0	67.0
15	14.25	668.0	23.0
16	385.28571400000004	10163.0	128.0
17	225.833333	2733.0	1515.0
18	40.0	815.0	24.0
19	72.25	1172.0	36.0
20	466.75	3451.0	98.0
21	52.714286	586.0	9.0
22	58.5	1603.0	17.0
23	11.0	33.0	111.0
24	67.5	1867.0	136.0
25	183.28571399999998	914.0	5.0
26	153.14285700000002	2229.0	105.0
27	0.166667	140.0	11.0
28	138.5	694.0	12.0
29	2.0	469.0	51.0
30	33.75	638.0	180.0
31	9.285714	598.0	91.0
32	75.0	794.0	139.0
33	3.285714	162.0	17.0
34	50.75	1409.0	210.0
35	3.5	498.0	12.0
36	65.5	2256.0	8.0
37	22.166667	130.0	15.0
38	256.75	2656.0	50.0
39	83.0	1057.0	120.0
40	59.333332999999996	5036.0	10.0
41	92.0	515.0	26.0
42	44.75	228.0	55.0
43	54.75	442.0	148.0
44	33.428571000000005	923.0	13.0
45	48.333333	23.0	13.0
46	178.25	2243.0	18.0
47	395.571429	3638.0	195.0
48	11.0	254.0	83.0
49	42.833333	175.0	30.0
50	143.428571	2320.0	68.0
51	37.25	641.0	86.0
52	41.75	48.0	26.0
53	296.28571400000004	918.0	90.0
54	8.75	170.0	80.0
55	86.0	143.0	23.0
56	34.857143	250.0	14.0
57	6.25	914.0	12.0
