# Supplementary material for: Towards a machine‐learning assisted diagnosis of psychiatric disorders and their operationalization in preclinical research: Evidence from studies on addiction‐like behaviour in individual rats
Source: Eur J Neurosci. 2022 Nov 1;56(11):6069–83. doi: 10.1111/ejn.15839 (PMC10092243; doi:10.1111/ejn.15839)
Supplement: Supplementary file 10 — Supporting Information [file EJN-56-6069-s005.zip › Training20.csv]

	0	1	2
0	26.571429	995.0	76.0
1	33.75	638.0	180.0
2	385.28571400000004	10163.0	128.0
3	59.333332999999996	5036.0	10.0
4	215.75	5046.0	1.0
5	83.0	1057.0	120.0
6	36.75	639.0	45.0
7	3.5	498.0	12.0
8	112.25	1877.0	105.0
9	29.0	157.0	6.0
10	56.0	21.0	11.0
11	285.142857	276.0	273.0
12	28.75	596.0	14.0
13	256.75	2656.0	50.0
14	60.714286	961.0	89.0
15	11.714286	31.0	2.0
16	11.5	57.0	95.0
17	58.5	1603.0	17.0
18	10.428571	66.0	17.0
19	0.0	976.0	130.0
20	8.75	170.0	80.0
21	14.25	668.0	23.0
22	127.25	1938.0	454.0
23	50.75	1409.0	210.0
24	29.5	1487.0	178.0
25	29.5	688.0	43.0
26	37.25	641.0	86.0
27	153.14285700000002	2229.0	105.0
28	466.75	3451.0	98.0
29	0.25	681.0	76.0
30	23.714285999999998	1570.0	23.0
31	247.142857	549.0	67.0
32	1.25	532.0	45.0
33	28.75	555.0	15.0
34	395.571429	3638.0	195.0
35	9.285714	598.0	91.0
36	65.5	2256.0	8.0
37	29.0	1418.0	8.0
38	212.285714	245.0	21.0
39	225.833333	2733.0	1515.0
40	72.25	1172.0	36.0
41	29.857143	2359.0	52.0
42	75.0	794.0	139.0
43	620.714286	5625.0	271.0
44	4.142857	11.0	3.0
45	2.5	7599.0	421.0
46	40.0	815.0	24.0
47	448.85714299999995	7446.0	111.0
48	149.0	1409.0	20.0
49	6.25	914.0	12.0
50	42.833333	175.0	30.0
51	44.75	228.0	55.0
52	143.428571	2320.0	68.0
53	54.75	442.0	148.0
54	52.714286	586.0	9.0
55	92.0	515.0	26.0
56	0.166667	140.0	11.0
57	33.428571000000005	923.0	13.0
