# Supplementary material for: Towards a machine‐learning assisted diagnosis of psychiatric disorders and their operationalization in preclinical research: Evidence from studies on addiction‐like behaviour in individual rats
Source: Eur J Neurosci. 2022 Nov 1;56(11):6069–83. doi: 10.1111/ejn.15839 (PMC10092243; doi:10.1111/ejn.15839)
Supplement: Supplementary file 10 — Supporting Information [file EJN-56-6069-s005.zip › Training21.csv]

	0	1	2
0	95.14285699999999	320.0	99.0
1	4.25	882.0	5.0
2	0.14285699999999998	190.0	18.0
3	99.25	1429.0	374.0
4	0.25	681.0	76.0
5	9.285714	598.0	91.0
6	225.833333	2733.0	1515.0
7	6.25	914.0	12.0
8	48.333333	23.0	13.0
9	29.0	157.0	6.0
10	45.0	1330.0	67.0
11	505.5	7264.0	2455.0
12	11.5	57.0	95.0
13	2.5	7599.0	421.0
14	11.0	33.0	111.0
15	82.714286	4119.0	244.0
16	58.5	1603.0	17.0
17	75.0	794.0	139.0
18	92.0	515.0	26.0
19	0.166667	140.0	11.0
20	149.0	1409.0	20.0
21	127.25	1938.0	454.0
22	620.714286	5625.0	271.0
23	33.428571000000005	923.0	13.0
24	32.0	667.0	34.0
25	466.75	3451.0	98.0
26	183.28571399999998	914.0	5.0
27	285.142857	276.0	273.0
28	385.28571400000004	10163.0	128.0
29	0.0	976.0	130.0
30	41.75	48.0	26.0
31	83.0	1057.0	120.0
32	72.25	1172.0	36.0
33	448.85714299999995	7446.0	111.0
34	2.0	469.0	51.0
35	256.75	2656.0	50.0
36	54.75	442.0	148.0
37	67.5	1867.0	136.0
38	178.25	2243.0	18.0
39	23.714285999999998	1570.0	23.0
40	11.0	254.0	83.0
41	95.33333329999999	2628.0	165.0
42	127.75	2242.0	167.0
43	52.714286	586.0	9.0
44	112.25	1877.0	105.0
45	29.5	1487.0	178.0
46	29.0	1418.0	8.0
47	112.0	2089.0	144.0
48	29.5	688.0	43.0
49	14.25	668.0	23.0
50	8.75	170.0	80.0
51	50.75	1409.0	210.0
52	22.166667	130.0	15.0
53	28.75	596.0	14.0
54	59.333332999999996	5036.0	10.0
55	37.25	641.0	86.0
56	215.75	5046.0	1.0
57	1.25	532.0	45.0
