# Supplementary material for: Towards a machine‐learning assisted diagnosis of psychiatric disorders and their operationalization in preclinical research: Evidence from studies on addiction‐like behaviour in individual rats
Source: Eur J Neurosci. 2022 Nov 1;56(11):6069–83. doi: 10.1111/ejn.15839 (PMC10092243; doi:10.1111/ejn.15839)
Supplement: Supplementary file 10 — Supporting Information [file EJN-56-6069-s005.zip › Training22.csv]

	0	1	2
0	33.428571000000005	923.0	13.0
1	620.714286	5625.0	271.0
2	2.0	469.0	51.0
3	83.0	1057.0	120.0
4	9.285714	598.0	91.0
5	28.75	555.0	15.0
6	3.5	498.0	12.0
7	0.14285699999999998	190.0	18.0
8	212.285714	245.0	21.0
9	153.14285700000002	2229.0	105.0
10	52.714286	586.0	9.0
11	92.0	515.0	26.0
12	95.14285699999999	320.0	99.0
13	45.0	1330.0	67.0
14	178.25	2243.0	18.0
15	29.5	688.0	43.0
16	44.75	228.0	55.0
17	0.25	681.0	76.0
18	29.0	1418.0	8.0
19	138.5	694.0	12.0
20	114.857143	852.0	129.0
21	33.75	638.0	180.0
22	56.0	21.0	11.0
23	215.75	5046.0	1.0
24	37.25	641.0	86.0
25	112.25	1877.0	105.0
26	86.0	143.0	23.0
27	29.857143	2359.0	52.0
28	29.0	157.0	6.0
29	247.142857	549.0	67.0
30	2.5	7599.0	421.0
31	127.75	2242.0	167.0
32	99.25	1429.0	374.0
33	36.75	639.0	45.0
34	79.42857099999999	894.0	62.0
35	1.25	532.0	45.0
36	4.142857	11.0	3.0
37	41.75	48.0	26.0
38	32.0	667.0	34.0
39	34.857143	250.0	14.0
40	213.333333	27.0	17.0
41	10.428571	66.0	17.0
42	75.0	794.0	139.0
43	385.28571400000004	10163.0	128.0
44	11.0	254.0	83.0
45	6.25	914.0	12.0
46	29.5	1487.0	178.0
47	95.33333329999999	2628.0	165.0
48	42.833333	175.0	30.0
49	48.333333	23.0	13.0
50	58.5	1603.0	17.0
51	11.714286	31.0	2.0
52	23.714285999999998	1570.0	23.0
53	26.571429	995.0	76.0
54	505.5	7264.0	2455.0
55	11.0	33.0	111.0
56	112.0	2089.0	144.0
57	59.333332999999996	5036.0	10.0
