# Supplementary material for: Towards a machine‐learning assisted diagnosis of psychiatric disorders and their operationalization in preclinical research: Evidence from studies on addiction‐like behaviour in individual rats
Source: Eur J Neurosci. 2022 Nov 1;56(11):6069–83. doi: 10.1111/ejn.15839 (PMC10092243; doi:10.1111/ejn.15839)
Supplement: Supplementary file 10 — Supporting Information [file EJN-56-6069-s005.zip › Training23.csv]

	0	1	2
0	8.75	170.0	80.0
1	14.25	668.0	23.0
2	99.25	1429.0	374.0
3	67.5	1867.0	136.0
4	50.75	1409.0	210.0
5	42.833333	175.0	30.0
6	36.75	639.0	45.0
7	75.0	794.0	139.0
8	2.0	469.0	51.0
9	82.714286	4119.0	244.0
10	11.714286	31.0	2.0
11	29.0	157.0	6.0
12	127.25	1938.0	454.0
13	213.333333	27.0	17.0
14	505.5	7264.0	2455.0
15	29.857143	2359.0	52.0
16	9.285714	598.0	91.0
17	22.166667	130.0	15.0
18	112.0	2089.0	144.0
19	395.571429	3638.0	195.0
20	89.0	3762.0	108.0
21	45.0	1330.0	67.0
22	4.25	882.0	5.0
23	0.0	976.0	130.0
24	143.428571	2320.0	68.0
25	29.0	1418.0	8.0
26	28.75	555.0	15.0
27	86.0	143.0	23.0
28	29.5	688.0	43.0
29	114.857143	852.0	129.0
30	0.14285699999999998	190.0	18.0
31	33.428571000000005	923.0	13.0
32	466.75	3451.0	98.0
33	112.25	1877.0	105.0
34	285.142857	276.0	273.0
35	34.857143	250.0	14.0
36	65.5	2256.0	8.0
37	40.0	815.0	24.0
38	95.33333329999999	2628.0	165.0
39	28.75	596.0	14.0
40	95.14285699999999	320.0	99.0
41	83.0	1057.0	120.0
42	11.0	33.0	111.0
43	32.0	667.0	34.0
44	41.75	48.0	26.0
45	33.75	638.0	180.0
46	183.28571399999998	914.0	5.0
47	58.5	1603.0	17.0
48	620.714286	5625.0	271.0
49	31.5	2654.0	3.0
50	225.833333	2733.0	1515.0
51	48.333333	23.0	13.0
52	11.5	57.0	95.0
53	296.28571400000004	918.0	90.0
54	138.5	694.0	12.0
55	1.25	532.0	45.0
56	6.25	914.0	12.0
57	29.5	1487.0	178.0
