# Supplementary material for: Towards a machine‐learning assisted diagnosis of psychiatric disorders and their operationalization in preclinical research: Evidence from studies on addiction‐like behaviour in individual rats
Source: Eur J Neurosci. 2022 Nov 1;56(11):6069–83. doi: 10.1111/ejn.15839 (PMC10092243; doi:10.1111/ejn.15839)
Supplement: Supplementary file 10 — Supporting Information [file EJN-56-6069-s005.zip › Training24.csv]

	0	1	2
0	86.0	143.0	23.0
1	29.0	1418.0	8.0
2	6.25	914.0	12.0
3	29.0	157.0	6.0
4	466.75	3451.0	98.0
5	127.25	1938.0	454.0
6	143.428571	2320.0	68.0
7	9.285714	598.0	91.0
8	0.14285699999999998	190.0	18.0
9	89.0	3762.0	108.0
10	95.14285699999999	320.0	99.0
11	37.25	641.0	86.0
12	65.5	2256.0	8.0
13	33.75	638.0	180.0
14	99.25	1429.0	374.0
15	34.857143	250.0	14.0
16	11.0	254.0	83.0
17	54.75	442.0	148.0
18	58.5	1603.0	17.0
19	95.33333329999999	2628.0	165.0
20	112.25	1877.0	105.0
21	29.5	688.0	43.0
22	45.0	1330.0	67.0
23	67.5	1867.0	136.0
24	41.75	48.0	26.0
25	32.0	667.0	34.0
26	385.28571400000004	10163.0	128.0
27	44.75	228.0	55.0
28	2.5	7599.0	421.0
29	395.571429	3638.0	195.0
30	8.75	170.0	80.0
31	56.0	21.0	11.0
32	138.5	694.0	12.0
33	0.25	681.0	76.0
34	36.75	639.0	45.0
35	620.714286	5625.0	271.0
36	3.5	498.0	12.0
37	50.75	1409.0	210.0
38	83.0	1057.0	120.0
39	285.142857	276.0	273.0
40	183.28571399999998	914.0	5.0
41	82.714286	4119.0	244.0
42	0.166667	140.0	11.0
43	22.166667	130.0	15.0
44	225.833333	2733.0	1515.0
45	4.142857	11.0	3.0
46	23.714285999999998	1570.0	23.0
47	1.25	532.0	45.0
48	33.428571000000005	923.0	13.0
49	247.142857	549.0	67.0
50	59.333332999999996	5036.0	10.0
51	215.75	5046.0	1.0
52	114.857143	852.0	129.0
53	505.5	7264.0	2455.0
54	153.14285700000002	2229.0	105.0
55	11.0	33.0	111.0
56	212.285714	245.0	21.0
57	42.833333	175.0	30.0
