# Supplementary material for: Towards a machine‐learning assisted diagnosis of psychiatric disorders and their operationalization in preclinical research: Evidence from studies on addiction‐like behaviour in individual rats
Source: Eur J Neurosci. 2022 Nov 1;56(11):6069–83. doi: 10.1111/ejn.15839 (PMC10092243; doi:10.1111/ejn.15839)
Supplement: Supplementary file 10 — Supporting Information [file EJN-56-6069-s005.zip › Training25.csv]

	0	1	2
0	153.14285700000002	2229.0	105.0
1	138.5	694.0	12.0
2	34.857143	250.0	14.0
3	52.714286	586.0	9.0
4	149.0	1409.0	20.0
5	86.0	143.0	23.0
6	247.142857	549.0	67.0
7	112.25	1877.0	105.0
8	37.25	641.0	86.0
9	11.0	254.0	83.0
10	89.0	3762.0	108.0
11	213.333333	27.0	17.0
12	6.25	914.0	12.0
13	3.285714	162.0	17.0
14	29.0	157.0	6.0
15	42.833333	175.0	30.0
16	65.5	2256.0	8.0
17	215.75	5046.0	1.0
18	23.714285999999998	1570.0	23.0
19	385.28571400000004	10163.0	128.0
20	0.0	976.0	130.0
21	0.25	681.0	76.0
22	99.25	1429.0	374.0
23	11.0	33.0	111.0
24	395.571429	3638.0	195.0
25	9.285714	598.0	91.0
26	29.5	688.0	43.0
27	0.14285699999999998	190.0	18.0
28	95.14285699999999	320.0	99.0
29	466.75	3451.0	98.0
30	2.0	469.0	51.0
31	83.0	1057.0	120.0
32	448.85714299999995	7446.0	111.0
33	92.0	515.0	26.0
34	56.0	21.0	11.0
35	28.75	596.0	14.0
36	2.5	7599.0	421.0
37	143.428571	2320.0	68.0
38	54.75	442.0	148.0
39	44.75	228.0	55.0
40	58.5	1603.0	17.0
41	1.25	532.0	45.0
42	3.5	498.0	12.0
43	212.285714	245.0	21.0
44	48.333333	23.0	13.0
45	114.857143	852.0	129.0
46	32.0	667.0	34.0
47	296.28571400000004	918.0	90.0
48	127.25	1938.0	454.0
49	0.166667	140.0	11.0
50	26.571429	995.0	76.0
51	178.25	2243.0	18.0
52	112.0	2089.0	144.0
53	79.42857099999999	894.0	62.0
54	29.0	1418.0	8.0
55	33.428571000000005	923.0	13.0
56	40.0	815.0	24.0
57	59.333332999999996	5036.0	10.0
