# Supplementary material for: Towards a machine‐learning assisted diagnosis of psychiatric disorders and their operationalization in preclinical research: Evidence from studies on addiction‐like behaviour in individual rats
Source: Eur J Neurosci. 2022 Nov 1;56(11):6069–83. doi: 10.1111/ejn.15839 (PMC10092243; doi:10.1111/ejn.15839)
Supplement: Supplementary file 10 — Supporting Information [file EJN-56-6069-s005.zip › Training26.csv]

	0	1	2
0	28.75	555.0	15.0
1	92.0	515.0	26.0
2	3.285714	162.0	17.0
3	29.857143	2359.0	52.0
4	60.714286	961.0	89.0
5	33.75	638.0	180.0
6	395.571429	3638.0	195.0
7	143.428571	2320.0	68.0
8	112.25	1877.0	105.0
9	48.333333	23.0	13.0
10	11.5	57.0	95.0
11	14.25	668.0	23.0
12	213.333333	27.0	17.0
13	385.28571400000004	10163.0	128.0
14	466.75	3451.0	98.0
15	11.714286	31.0	2.0
16	82.714286	4119.0	244.0
17	6.25	914.0	12.0
18	127.75	2242.0	167.0
19	505.5	7264.0	2455.0
20	54.75	442.0	148.0
21	112.0	2089.0	144.0
22	75.0	794.0	139.0
23	0.166667	140.0	11.0
24	22.166667	130.0	15.0
25	31.5	2654.0	3.0
26	10.428571	66.0	17.0
27	29.5	688.0	43.0
28	34.857143	250.0	14.0
29	67.5	1867.0	136.0
30	178.25	2243.0	18.0
31	50.75	1409.0	210.0
32	41.75	48.0	26.0
33	72.25	1172.0	36.0
34	448.85714299999995	7446.0	111.0
35	0.0	976.0	130.0
36	183.28571399999998	914.0	5.0
37	32.0	667.0	34.0
38	37.25	641.0	86.0
39	56.0	21.0	11.0
40	79.42857099999999	894.0	62.0
41	99.25	1429.0	374.0
42	33.428571000000005	923.0	13.0
43	29.0	157.0	6.0
44	95.14285699999999	320.0	99.0
45	86.0	143.0	23.0
46	127.25	1938.0	454.0
47	3.5	498.0	12.0
48	153.14285700000002	2229.0	105.0
49	58.5	1603.0	17.0
50	0.25	681.0	76.0
51	9.285714	598.0	91.0
52	2.5	7599.0	421.0
53	4.25	882.0	5.0
54	28.75	596.0	14.0
55	620.714286	5625.0	271.0
56	40.0	815.0	24.0
57	256.75	2656.0	50.0
