# Supplementary material for: Towards a machine‐learning assisted diagnosis of psychiatric disorders and their operationalization in preclinical research: Evidence from studies on addiction‐like behaviour in individual rats
Source: Eur J Neurosci. 2022 Nov 1;56(11):6069–83. doi: 10.1111/ejn.15839 (PMC10092243; doi:10.1111/ejn.15839)
Supplement: Supplementary file 10 — Supporting Information [file EJN-56-6069-s005.zip › Training27.csv]

	0	1	2
0	45.0	1330.0	67.0
1	82.714286	4119.0	244.0
2	72.25	1172.0	36.0
3	127.75	2242.0	167.0
4	448.85714299999995	7446.0	111.0
5	92.0	515.0	26.0
6	11.0	33.0	111.0
7	0.14285699999999998	190.0	18.0
8	26.571429	995.0	76.0
9	0.166667	140.0	11.0
10	2.5	7599.0	421.0
11	56.0	21.0	11.0
12	58.5	1603.0	17.0
13	112.0	2089.0	144.0
14	153.14285700000002	2229.0	105.0
15	54.75	442.0	148.0
16	79.42857099999999	894.0	62.0
17	0.0	976.0	130.0
18	127.25	1938.0	454.0
19	11.5	57.0	95.0
20	11.0	254.0	83.0
21	22.166667	130.0	15.0
22	28.75	596.0	14.0
23	0.25	681.0	76.0
24	75.0	794.0	139.0
25	285.142857	276.0	273.0
26	3.5	498.0	12.0
27	256.75	2656.0	50.0
28	6.25	914.0	12.0
29	112.25	1877.0	105.0
30	48.333333	23.0	13.0
31	42.833333	175.0	30.0
32	10.428571	66.0	17.0
33	4.142857	11.0	3.0
34	44.75	228.0	55.0
35	212.285714	245.0	21.0
36	31.5	2654.0	3.0
37	9.285714	598.0	91.0
38	33.428571000000005	923.0	13.0
39	505.5	7264.0	2455.0
40	138.5	694.0	12.0
41	40.0	815.0	24.0
42	59.333332999999996	5036.0	10.0
43	33.75	638.0	180.0
44	395.571429	3638.0	195.0
45	36.75	639.0	45.0
46	99.25	1429.0	374.0
47	29.5	688.0	43.0
48	89.0	3762.0	108.0
49	29.857143	2359.0	52.0
50	225.833333	2733.0	1515.0
51	60.714286	961.0	89.0
52	3.285714	162.0	17.0
53	67.5	1867.0	136.0
54	296.28571400000004	918.0	90.0
55	14.25	668.0	23.0
56	37.25	641.0	86.0
57	34.857143	250.0	14.0
