# Supplementary material for: Towards a machine‐learning assisted diagnosis of psychiatric disorders and their operationalization in preclinical research: Evidence from studies on addiction‐like behaviour in individual rats
Source: Eur J Neurosci. 2022 Nov 1;56(11):6069–83. doi: 10.1111/ejn.15839 (PMC10092243; doi:10.1111/ejn.15839)
Supplement: Supplementary file 10 — Supporting Information [file EJN-56-6069-s005.zip › Training28.csv]

	0	1	2
0	0.0	976.0	130.0
1	0.14285699999999998	190.0	18.0
2	44.75	228.0	55.0
3	99.25	1429.0	374.0
4	67.5	1867.0	136.0
5	296.28571400000004	918.0	90.0
6	6.25	914.0	12.0
7	385.28571400000004	10163.0	128.0
8	213.333333	27.0	17.0
9	65.5	2256.0	8.0
10	2.0	469.0	51.0
11	127.75	2242.0	167.0
12	29.5	688.0	43.0
13	225.833333	2733.0	1515.0
14	89.0	3762.0	108.0
15	56.0	21.0	11.0
16	28.75	596.0	14.0
17	33.75	638.0	180.0
18	153.14285700000002	2229.0	105.0
19	395.571429	3638.0	195.0
20	0.25	681.0	76.0
21	14.25	668.0	23.0
22	448.85714299999995	7446.0	111.0
23	86.0	143.0	23.0
24	112.25	1877.0	105.0
25	29.5	1487.0	178.0
26	505.5	7264.0	2455.0
27	256.75	2656.0	50.0
28	285.142857	276.0	273.0
29	29.0	1418.0	8.0
30	112.0	2089.0	144.0
31	75.0	794.0	139.0
32	1.25	532.0	45.0
33	59.333332999999996	5036.0	10.0
34	149.0	1409.0	20.0
35	33.428571000000005	923.0	13.0
36	0.166667	140.0	11.0
37	3.285714	162.0	17.0
38	45.0	1330.0	67.0
39	42.833333	175.0	30.0
40	50.75	1409.0	210.0
41	58.5	1603.0	17.0
42	127.25	1938.0	454.0
43	4.142857	11.0	3.0
44	28.75	555.0	15.0
45	60.714286	961.0	89.0
46	26.571429	995.0	76.0
47	32.0	667.0	34.0
48	83.0	1057.0	120.0
49	79.42857099999999	894.0	62.0
50	31.5	2654.0	3.0
51	11.0	33.0	111.0
52	183.28571399999998	914.0	5.0
53	212.285714	245.0	21.0
54	9.285714	598.0	91.0
55	143.428571	2320.0	68.0
56	11.0	254.0	83.0
57	114.857143	852.0	129.0
