# Supplementary material for: Towards a machine‐learning assisted diagnosis of psychiatric disorders and their operationalization in preclinical research: Evidence from studies on addiction‐like behaviour in individual rats
Source: Eur J Neurosci. 2022 Nov 1;56(11):6069–83. doi: 10.1111/ejn.15839 (PMC10092243; doi:10.1111/ejn.15839)
Supplement: Supplementary file 10 — Supporting Information [file EJN-56-6069-s005.zip › Training29.csv]

	0	1	2
0	112.25	1877.0	105.0
1	83.0	1057.0	120.0
2	41.75	48.0	26.0
3	1.25	532.0	45.0
4	3.285714	162.0	17.0
5	3.5	498.0	12.0
6	95.33333329999999	2628.0	165.0
7	213.333333	27.0	17.0
8	59.333332999999996	5036.0	10.0
9	22.166667	130.0	15.0
10	23.714285999999998	1570.0	23.0
11	11.714286	31.0	2.0
12	82.714286	4119.0	244.0
13	10.428571	66.0	17.0
14	112.0	2089.0	144.0
15	33.75	638.0	180.0
16	620.714286	5625.0	271.0
17	0.166667	140.0	11.0
18	153.14285700000002	2229.0	105.0
19	138.5	694.0	12.0
20	31.5	2654.0	3.0
21	114.857143	852.0	129.0
22	127.25	1938.0	454.0
23	8.75	170.0	80.0
24	44.75	228.0	55.0
25	448.85714299999995	7446.0	111.0
26	178.25	2243.0	18.0
27	45.0	1330.0	67.0
28	215.75	5046.0	1.0
29	296.28571400000004	918.0	90.0
30	2.5	7599.0	421.0
31	29.5	688.0	43.0
32	143.428571	2320.0	68.0
33	29.857143	2359.0	52.0
34	149.0	1409.0	20.0
35	36.75	639.0	45.0
36	212.285714	245.0	21.0
37	505.5	7264.0	2455.0
38	247.142857	549.0	67.0
39	9.285714	598.0	91.0
40	0.0	976.0	130.0
41	72.25	1172.0	36.0
42	48.333333	23.0	13.0
43	33.428571000000005	923.0	13.0
44	89.0	3762.0	108.0
45	0.14285699999999998	190.0	18.0
46	11.0	33.0	111.0
47	79.42857099999999	894.0	62.0
48	75.0	794.0	139.0
49	52.714286	586.0	9.0
50	32.0	667.0	34.0
51	385.28571400000004	10163.0	128.0
52	54.75	442.0	148.0
53	29.5	1487.0	178.0
54	60.714286	961.0	89.0
55	6.25	914.0	12.0
56	42.833333	175.0	30.0
57	127.75	2242.0	167.0
