# Supplementary material for: Towards a machine‐learning assisted diagnosis of psychiatric disorders and their operationalization in preclinical research: Evidence from studies on addiction‐like behaviour in individual rats
Source: Eur J Neurosci. 2022 Nov 1;56(11):6069–83. doi: 10.1111/ejn.15839 (PMC10092243; doi:10.1111/ejn.15839)
Supplement: Supplementary file 10 — Supporting Information [file EJN-56-6069-s005.zip › Training30.csv]

	0	1	2
0	34.857143	250.0	14.0
1	31.5	2654.0	3.0
2	3.5	498.0	12.0
3	42.833333	175.0	30.0
4	149.0	1409.0	20.0
5	11.0	254.0	83.0
6	225.833333	2733.0	1515.0
7	143.428571	2320.0	68.0
8	65.5	2256.0	8.0
9	99.25	1429.0	374.0
10	138.5	694.0	12.0
11	92.0	515.0	26.0
12	48.333333	23.0	13.0
13	28.75	596.0	14.0
14	67.5	1867.0	136.0
15	112.0	2089.0	144.0
16	8.75	170.0	80.0
17	296.28571400000004	918.0	90.0
18	50.75	1409.0	210.0
19	6.25	914.0	12.0
20	11.714286	31.0	2.0
21	11.0	33.0	111.0
22	1.25	532.0	45.0
23	0.166667	140.0	11.0
24	285.142857	276.0	273.0
25	178.25	2243.0	18.0
26	29.857143	2359.0	52.0
27	0.14285699999999998	190.0	18.0
28	83.0	1057.0	120.0
29	33.428571000000005	923.0	13.0
30	247.142857	549.0	67.0
31	82.714286	4119.0	244.0
32	14.25	668.0	23.0
33	75.0	794.0	139.0
34	385.28571400000004	10163.0	128.0
35	40.0	815.0	24.0
36	620.714286	5625.0	271.0
37	448.85714299999995	7446.0	111.0
38	32.0	667.0	34.0
39	23.714285999999998	1570.0	23.0
40	22.166667	130.0	15.0
41	29.0	1418.0	8.0
42	505.5	7264.0	2455.0
43	33.75	638.0	180.0
44	4.25	882.0	5.0
45	4.142857	11.0	3.0
46	95.33333329999999	2628.0	165.0
47	212.285714	245.0	21.0
48	36.75	639.0	45.0
49	153.14285700000002	2229.0	105.0
50	256.75	2656.0	50.0
51	89.0	3762.0	108.0
52	79.42857099999999	894.0	62.0
53	183.28571399999998	914.0	5.0
54	127.75	2242.0	167.0
55	58.5	1603.0	17.0
56	127.25	1938.0	454.0
57	3.285714	162.0	17.0
