# Supplementary material for: Towards a machine‐learning assisted diagnosis of psychiatric disorders and their operationalization in preclinical research: Evidence from studies on addiction‐like behaviour in individual rats
Source: Eur J Neurosci. 2022 Nov 1;56(11):6069–83. doi: 10.1111/ejn.15839 (PMC10092243; doi:10.1111/ejn.15839)
Supplement: Supplementary file 10 — Supporting Information [file EJN-56-6069-s005.zip › Training31.csv]

	0	1	2
0	52.714286	586.0	9.0
1	48.333333	23.0	13.0
2	3.285714	162.0	17.0
3	59.333332999999996	5036.0	10.0
4	92.0	515.0	26.0
5	213.333333	27.0	17.0
6	112.25	1877.0	105.0
7	11.0	254.0	83.0
8	10.428571	66.0	17.0
9	3.5	498.0	12.0
10	29.0	1418.0	8.0
11	149.0	1409.0	20.0
12	11.5	57.0	95.0
13	54.75	442.0	148.0
14	22.166667	130.0	15.0
15	6.25	914.0	12.0
16	1.25	532.0	45.0
17	11.0	33.0	111.0
18	247.142857	549.0	67.0
19	29.857143	2359.0	52.0
20	2.5	7599.0	421.0
21	256.75	2656.0	50.0
22	9.285714	598.0	91.0
23	75.0	794.0	139.0
24	37.25	641.0	86.0
25	44.75	228.0	55.0
26	45.0	1330.0	67.0
27	41.75	48.0	26.0
28	183.28571399999998	914.0	5.0
29	466.75	3451.0	98.0
30	65.5	2256.0	8.0
31	95.33333329999999	2628.0	165.0
32	32.0	667.0	34.0
33	285.142857	276.0	273.0
34	114.857143	852.0	129.0
35	33.75	638.0	180.0
36	505.5	7264.0	2455.0
37	86.0	143.0	23.0
38	385.28571400000004	10163.0	128.0
39	4.25	882.0	5.0
40	296.28571400000004	918.0	90.0
41	60.714286	961.0	89.0
42	215.75	5046.0	1.0
43	138.5	694.0	12.0
44	112.0	2089.0	144.0
45	395.571429	3638.0	195.0
46	29.5	1487.0	178.0
47	127.75	2242.0	167.0
48	225.833333	2733.0	1515.0
49	23.714285999999998	1570.0	23.0
50	620.714286	5625.0	271.0
51	36.75	639.0	45.0
52	99.25	1429.0	374.0
53	0.166667	140.0	11.0
54	72.25	1172.0	36.0
55	79.42857099999999	894.0	62.0
56	448.85714299999995	7446.0	111.0
57	83.0	1057.0	120.0
