# Supplementary material for: Towards a machine‐learning assisted diagnosis of psychiatric disorders and their operationalization in preclinical research: Evidence from studies on addiction‐like behaviour in individual rats
Source: Eur J Neurosci. 2022 Nov 1;56(11):6069–83. doi: 10.1111/ejn.15839 (PMC10092243; doi:10.1111/ejn.15839)
Supplement: Supplementary file 10 — Supporting Information [file EJN-56-6069-s005.zip › Training32.csv]

	0	1	2
0	225.833333	2733.0	1515.0
1	11.714286	31.0	2.0
2	112.0	2089.0	144.0
3	28.75	596.0	14.0
4	153.14285700000002	2229.0	105.0
5	23.714285999999998	1570.0	23.0
6	52.714286	586.0	9.0
7	0.166667	140.0	11.0
8	31.5	2654.0	3.0
9	8.75	170.0	80.0
10	466.75	3451.0	98.0
11	112.25	1877.0	105.0
12	3.5	498.0	12.0
13	14.25	668.0	23.0
14	1.25	532.0	45.0
15	2.0	469.0	51.0
16	3.285714	162.0	17.0
17	83.0	1057.0	120.0
18	448.85714299999995	7446.0	111.0
19	50.75	1409.0	210.0
20	95.33333329999999	2628.0	165.0
21	75.0	794.0	139.0
22	29.0	157.0	6.0
23	36.75	639.0	45.0
24	620.714286	5625.0	271.0
25	11.0	33.0	111.0
26	82.714286	4119.0	244.0
27	56.0	21.0	11.0
28	54.75	442.0	148.0
29	29.0	1418.0	8.0
30	86.0	143.0	23.0
31	10.428571	66.0	17.0
32	149.0	1409.0	20.0
33	37.25	641.0	86.0
34	41.75	48.0	26.0
35	29.5	1487.0	178.0
36	2.5	7599.0	421.0
37	213.333333	27.0	17.0
38	65.5	2256.0	8.0
39	178.25	2243.0	18.0
40	395.571429	3638.0	195.0
41	99.25	1429.0	374.0
42	60.714286	961.0	89.0
43	22.166667	130.0	15.0
44	42.833333	175.0	30.0
45	4.25	882.0	5.0
46	45.0	1330.0	67.0
47	247.142857	549.0	67.0
48	59.333332999999996	5036.0	10.0
49	92.0	515.0	26.0
50	212.285714	245.0	21.0
51	44.75	228.0	55.0
52	34.857143	250.0	14.0
53	40.0	815.0	24.0
54	138.5	694.0	12.0
55	11.0	254.0	83.0
56	28.75	555.0	15.0
57	127.25	1938.0	454.0
