# Supplementary material for: Towards a machine‐learning assisted diagnosis of psychiatric disorders and their operationalization in preclinical research: Evidence from studies on addiction‐like behaviour in individual rats
Source: Eur J Neurosci. 2022 Nov 1;56(11):6069–83. doi: 10.1111/ejn.15839 (PMC10092243; doi:10.1111/ejn.15839)
Supplement: Supplementary file 10 — Supporting Information [file EJN-56-6069-s005.zip › Training33.csv]

	0	1	2
0	31.5	2654.0	3.0
1	82.714286	4119.0	244.0
2	26.571429	995.0	76.0
3	95.14285699999999	320.0	99.0
4	3.285714	162.0	17.0
5	60.714286	961.0	89.0
6	4.25	882.0	5.0
7	0.166667	140.0	11.0
8	48.333333	23.0	13.0
9	178.25	2243.0	18.0
10	2.5	7599.0	421.0
11	72.25	1172.0	36.0
12	56.0	21.0	11.0
13	54.75	442.0	148.0
14	0.14285699999999998	190.0	18.0
15	33.428571000000005	923.0	13.0
16	114.857143	852.0	129.0
17	44.75	228.0	55.0
18	37.25	641.0	86.0
19	29.0	157.0	6.0
20	215.75	5046.0	1.0
21	225.833333	2733.0	1515.0
22	86.0	143.0	23.0
23	29.5	1487.0	178.0
24	28.75	596.0	14.0
25	9.285714	598.0	91.0
26	149.0	1409.0	20.0
27	2.0	469.0	51.0
28	112.25	1877.0	105.0
29	28.75	555.0	15.0
30	212.285714	245.0	21.0
31	50.75	1409.0	210.0
32	153.14285700000002	2229.0	105.0
33	505.5	7264.0	2455.0
34	127.75	2242.0	167.0
35	395.571429	3638.0	195.0
36	67.5	1867.0	136.0
37	79.42857099999999	894.0	62.0
38	34.857143	250.0	14.0
39	448.85714299999995	7446.0	111.0
40	143.428571	2320.0	68.0
41	247.142857	549.0	67.0
42	183.28571399999998	914.0	5.0
43	112.0	2089.0	144.0
44	296.28571400000004	918.0	90.0
45	285.142857	276.0	273.0
46	22.166667	130.0	15.0
47	58.5	1603.0	17.0
48	99.25	1429.0	374.0
49	11.714286	31.0	2.0
50	29.0	1418.0	8.0
51	0.0	976.0	130.0
52	65.5	2256.0	8.0
53	1.25	532.0	45.0
54	23.714285999999998	1570.0	23.0
55	41.75	48.0	26.0
56	4.142857	11.0	3.0
57	52.714286	586.0	9.0
