# Supplementary material for: Towards a machine‐learning assisted diagnosis of psychiatric disorders and their operationalization in preclinical research: Evidence from studies on addiction‐like behaviour in individual rats
Source: Eur J Neurosci. 2022 Nov 1;56(11):6069–83. doi: 10.1111/ejn.15839 (PMC10092243; doi:10.1111/ejn.15839)
Supplement: Supplementary file 10 — Supporting Information [file EJN-56-6069-s005.zip › Training34.csv]

	0	1	2
0	114.857143	852.0	129.0
1	153.14285700000002	2229.0	105.0
2	4.25	882.0	5.0
3	50.75	1409.0	210.0
4	29.0	157.0	6.0
5	26.571429	995.0	76.0
6	3.5	498.0	12.0
7	86.0	143.0	23.0
8	92.0	515.0	26.0
9	79.42857099999999	894.0	62.0
10	112.25	1877.0	105.0
11	2.5	7599.0	421.0
12	44.75	228.0	55.0
13	29.857143	2359.0	52.0
14	149.0	1409.0	20.0
15	33.75	638.0	180.0
16	225.833333	2733.0	1515.0
17	0.0	976.0	130.0
18	1.25	532.0	45.0
19	28.75	596.0	14.0
20	296.28571400000004	918.0	90.0
21	2.0	469.0	51.0
22	28.75	555.0	15.0
23	9.285714	598.0	91.0
24	29.5	1487.0	178.0
25	620.714286	5625.0	271.0
26	41.75	48.0	26.0
27	60.714286	961.0	89.0
28	213.333333	27.0	17.0
29	11.0	33.0	111.0
30	95.33333329999999	2628.0	165.0
31	42.833333	175.0	30.0
32	83.0	1057.0	120.0
33	67.5	1867.0	136.0
34	72.25	1172.0	36.0
35	3.285714	162.0	17.0
36	89.0	3762.0	108.0
37	0.14285699999999998	190.0	18.0
38	99.25	1429.0	374.0
39	29.5	688.0	43.0
40	95.14285699999999	320.0	99.0
41	34.857143	250.0	14.0
42	31.5	2654.0	3.0
43	11.5	57.0	95.0
44	11.0	254.0	83.0
45	40.0	815.0	24.0
46	52.714286	586.0	9.0
47	466.75	3451.0	98.0
48	45.0	1330.0	67.0
49	23.714285999999998	1570.0	23.0
50	10.428571	66.0	17.0
51	75.0	794.0	139.0
52	247.142857	549.0	67.0
53	32.0	667.0	34.0
54	22.166667	130.0	15.0
55	0.25	681.0	76.0
56	127.75	2242.0	167.0
57	285.142857	276.0	273.0
