# Supplementary material for: Towards a machine‐learning assisted diagnosis of psychiatric disorders and their operationalization in preclinical research: Evidence from studies on addiction‐like behaviour in individual rats
Source: Eur J Neurosci. 2022 Nov 1;56(11):6069–83. doi: 10.1111/ejn.15839 (PMC10092243; doi:10.1111/ejn.15839)
Supplement: Supplementary file 10 — Supporting Information [file EJN-56-6069-s005.zip › Training35.csv]

	0	1	2
0	0.166667	140.0	11.0
1	45.0	1330.0	67.0
2	89.0	3762.0	108.0
3	79.42857099999999	894.0	62.0
4	6.25	914.0	12.0
5	52.714286	586.0	9.0
6	40.0	815.0	24.0
7	183.28571399999998	914.0	5.0
8	153.14285700000002	2229.0	105.0
9	0.0	976.0	130.0
10	33.75	638.0	180.0
11	59.333332999999996	5036.0	10.0
12	10.428571	66.0	17.0
13	56.0	21.0	11.0
14	505.5	7264.0	2455.0
15	149.0	1409.0	20.0
16	72.25	1172.0	36.0
17	32.0	667.0	34.0
18	2.0	469.0	51.0
19	23.714285999999998	1570.0	23.0
20	42.833333	175.0	30.0
21	99.25	1429.0	374.0
22	9.285714	598.0	91.0
23	2.5	7599.0	421.0
24	395.571429	3638.0	195.0
25	114.857143	852.0	129.0
26	54.75	442.0	148.0
27	29.0	157.0	6.0
28	448.85714299999995	7446.0	111.0
29	620.714286	5625.0	271.0
30	127.25	1938.0	454.0
31	11.0	254.0	83.0
32	48.333333	23.0	13.0
33	60.714286	961.0	89.0
34	112.25	1877.0	105.0
35	58.5	1603.0	17.0
36	92.0	515.0	26.0
37	0.25	681.0	76.0
38	34.857143	250.0	14.0
39	212.285714	245.0	21.0
40	95.14285699999999	320.0	99.0
41	29.0	1418.0	8.0
42	83.0	1057.0	120.0
43	215.75	5046.0	1.0
44	11.5	57.0	95.0
45	112.0	2089.0	144.0
46	127.75	2242.0	167.0
47	65.5	2256.0	8.0
48	14.25	668.0	23.0
49	37.25	641.0	86.0
50	466.75	3451.0	98.0
51	247.142857	549.0	67.0
52	11.0	33.0	111.0
53	29.5	688.0	43.0
54	285.142857	276.0	273.0
55	3.5	498.0	12.0
56	33.428571000000005	923.0	13.0
57	1.25	532.0	45.0
