# Supplementary material for: Towards a machine‐learning assisted diagnosis of psychiatric disorders and their operationalization in preclinical research: Evidence from studies on addiction‐like behaviour in individual rats
Source: Eur J Neurosci. 2022 Nov 1;56(11):6069–83. doi: 10.1111/ejn.15839 (PMC10092243; doi:10.1111/ejn.15839)
Supplement: Supplementary file 10 — Supporting Information [file EJN-56-6069-s005.zip › Training36.csv]

	0	1	2
0	247.142857	549.0	67.0
1	28.75	555.0	15.0
2	45.0	1330.0	67.0
3	29.0	1418.0	8.0
4	32.0	667.0	34.0
5	9.285714	598.0	91.0
6	26.571429	995.0	76.0
7	29.5	688.0	43.0
8	215.75	5046.0	1.0
9	40.0	815.0	24.0
10	56.0	21.0	11.0
11	59.333332999999996	5036.0	10.0
12	149.0	1409.0	20.0
13	153.14285700000002	2229.0	105.0
14	178.25	2243.0	18.0
15	44.75	228.0	55.0
16	52.714286	586.0	9.0
17	28.75	596.0	14.0
18	23.714285999999998	1570.0	23.0
19	72.25	1172.0	36.0
20	34.857143	250.0	14.0
21	48.333333	23.0	13.0
22	11.5	57.0	95.0
23	395.571429	3638.0	195.0
24	82.714286	4119.0	244.0
25	50.75	1409.0	210.0
26	256.75	2656.0	50.0
27	95.33333329999999	2628.0	165.0
28	60.714286	961.0	89.0
29	212.285714	245.0	21.0
30	37.25	641.0	86.0
31	225.833333	2733.0	1515.0
32	8.75	170.0	80.0
33	36.75	639.0	45.0
34	14.25	668.0	23.0
35	466.75	3451.0	98.0
36	29.857143	2359.0	52.0
37	95.14285699999999	320.0	99.0
38	58.5	1603.0	17.0
39	67.5	1867.0	136.0
40	11.714286	31.0	2.0
41	0.14285699999999998	190.0	18.0
42	54.75	442.0	148.0
43	114.857143	852.0	129.0
44	296.28571400000004	918.0	90.0
45	143.428571	2320.0	68.0
46	2.5	7599.0	421.0
47	2.0	469.0	51.0
48	11.0	33.0	111.0
49	620.714286	5625.0	271.0
50	3.5	498.0	12.0
51	3.285714	162.0	17.0
52	92.0	515.0	26.0
53	112.0	2089.0	144.0
54	285.142857	276.0	273.0
55	6.25	914.0	12.0
56	29.0	157.0	6.0
57	11.0	254.0	83.0
