# Supplementary material for: Towards a machine‐learning assisted diagnosis of psychiatric disorders and their operationalization in preclinical research: Evidence from studies on addiction‐like behaviour in individual rats
Source: Eur J Neurosci. 2022 Nov 1;56(11):6069–83. doi: 10.1111/ejn.15839 (PMC10092243; doi:10.1111/ejn.15839)
Supplement: Supplementary file 10 — Supporting Information [file EJN-56-6069-s005.zip › Training37.csv]

	0	1	2
0	3.285714	162.0	17.0
1	213.333333	27.0	17.0
2	50.75	1409.0	210.0
3	82.714286	4119.0	244.0
4	86.0	143.0	23.0
5	4.25	882.0	5.0
6	0.25	681.0	76.0
7	42.833333	175.0	30.0
8	14.25	668.0	23.0
9	620.714286	5625.0	271.0
10	56.0	21.0	11.0
11	95.14285699999999	320.0	99.0
12	10.428571	66.0	17.0
13	28.75	555.0	15.0
14	29.857143	2359.0	52.0
15	2.0	469.0	51.0
16	37.25	641.0	86.0
17	58.5	1603.0	17.0
18	83.0	1057.0	120.0
19	59.333332999999996	5036.0	10.0
20	67.5	1867.0	136.0
21	0.14285699999999998	190.0	18.0
22	127.25	1938.0	454.0
23	247.142857	549.0	67.0
24	29.5	1487.0	178.0
25	1.25	532.0	45.0
26	52.714286	586.0	9.0
27	44.75	228.0	55.0
28	466.75	3451.0	98.0
29	114.857143	852.0	129.0
30	138.5	694.0	12.0
31	45.0	1330.0	67.0
32	127.75	2242.0	167.0
33	11.714286	31.0	2.0
34	4.142857	11.0	3.0
35	296.28571400000004	918.0	90.0
36	72.25	1172.0	36.0
37	0.166667	140.0	11.0
38	31.5	2654.0	3.0
39	89.0	3762.0	108.0
40	60.714286	961.0	89.0
41	34.857143	250.0	14.0
42	149.0	1409.0	20.0
43	153.14285700000002	2229.0	105.0
44	183.28571399999998	914.0	5.0
45	36.75	639.0	45.0
46	178.25	2243.0	18.0
47	212.285714	245.0	21.0
48	26.571429	995.0	76.0
49	40.0	815.0	24.0
50	29.5	688.0	43.0
51	99.25	1429.0	374.0
52	0.0	976.0	130.0
53	22.166667	130.0	15.0
54	143.428571	2320.0	68.0
55	256.75	2656.0	50.0
56	11.5	57.0	95.0
57	33.428571000000005	923.0	13.0
