# Supplementary material for: Towards a machine‐learning assisted diagnosis of psychiatric disorders and their operationalization in preclinical research: Evidence from studies on addiction‐like behaviour in individual rats
Source: Eur J Neurosci. 2022 Nov 1;56(11):6069–83. doi: 10.1111/ejn.15839 (PMC10092243; doi:10.1111/ejn.15839)
Supplement: Supplementary file 10 — Supporting Information [file EJN-56-6069-s005.zip › Training38.csv]

	0	1	2
0	82.714286	4119.0	244.0
1	48.333333	23.0	13.0
2	11.0	33.0	111.0
3	42.833333	175.0	30.0
4	620.714286	5625.0	271.0
5	213.333333	27.0	17.0
6	95.14285699999999	320.0	99.0
7	247.142857	549.0	67.0
8	52.714286	586.0	9.0
9	40.0	815.0	24.0
10	296.28571400000004	918.0	90.0
11	505.5	7264.0	2455.0
12	114.857143	852.0	129.0
13	41.75	48.0	26.0
14	4.142857	11.0	3.0
15	92.0	515.0	26.0
16	67.5	1867.0	136.0
17	32.0	667.0	34.0
18	14.25	668.0	23.0
19	225.833333	2733.0	1515.0
20	65.5	2256.0	8.0
21	2.0	469.0	51.0
22	45.0	1330.0	67.0
23	29.0	1418.0	8.0
24	22.166667	130.0	15.0
25	3.285714	162.0	17.0
26	3.5	498.0	12.0
27	83.0	1057.0	120.0
28	34.857143	250.0	14.0
29	0.166667	140.0	11.0
30	395.571429	3638.0	195.0
31	385.28571400000004	10163.0	128.0
32	0.0	976.0	130.0
33	112.25	1877.0	105.0
34	0.14285699999999998	190.0	18.0
35	86.0	143.0	23.0
36	183.28571399999998	914.0	5.0
37	29.0	157.0	6.0
38	31.5	2654.0	3.0
39	212.285714	245.0	21.0
40	10.428571	66.0	17.0
41	28.75	555.0	15.0
42	23.714285999999998	1570.0	23.0
43	127.25	1938.0	454.0
44	56.0	21.0	11.0
45	2.5	7599.0	421.0
46	44.75	228.0	55.0
47	29.857143	2359.0	52.0
48	4.25	882.0	5.0
49	8.75	170.0	80.0
50	79.42857099999999	894.0	62.0
51	89.0	3762.0	108.0
52	59.333332999999996	5036.0	10.0
53	50.75	1409.0	210.0
54	29.5	1487.0	178.0
55	256.75	2656.0	50.0
56	54.75	442.0	148.0
57	285.142857	276.0	273.0
