# Supplementary material for: Towards a machine‐learning assisted diagnosis of psychiatric disorders and their operationalization in preclinical research: Evidence from studies on addiction‐like behaviour in individual rats
Source: Eur J Neurosci. 2022 Nov 1;56(11):6069–83. doi: 10.1111/ejn.15839 (PMC10092243; doi:10.1111/ejn.15839)
Supplement: Supplementary file 10 — Supporting Information [file EJN-56-6069-s005.zip › Training39.csv]

	0	1	2
0	72.25	1172.0	36.0
1	11.0	254.0	83.0
2	395.571429	3638.0	195.0
3	14.25	668.0	23.0
4	48.333333	23.0	13.0
5	3.285714	162.0	17.0
6	114.857143	852.0	129.0
7	89.0	3762.0	108.0
8	448.85714299999995	7446.0	111.0
9	256.75	2656.0	50.0
10	4.142857	11.0	3.0
11	34.857143	250.0	14.0
12	22.166667	130.0	15.0
13	225.833333	2733.0	1515.0
14	82.714286	4119.0	244.0
15	37.25	641.0	86.0
16	178.25	2243.0	18.0
17	67.5	1867.0	136.0
18	215.75	5046.0	1.0
19	65.5	2256.0	8.0
20	31.5	2654.0	3.0
21	86.0	143.0	23.0
22	6.25	914.0	12.0
23	285.142857	276.0	273.0
24	212.285714	245.0	21.0
25	620.714286	5625.0	271.0
26	75.0	794.0	139.0
27	50.75	1409.0	210.0
28	32.0	667.0	34.0
29	127.25	1938.0	454.0
30	4.25	882.0	5.0
31	1.25	532.0	45.0
32	138.5	694.0	12.0
33	58.5	1603.0	17.0
34	79.42857099999999	894.0	62.0
35	0.0	976.0	130.0
36	26.571429	995.0	76.0
37	2.5	7599.0	421.0
38	45.0	1330.0	67.0
39	0.14285699999999998	190.0	18.0
40	11.714286	31.0	2.0
41	505.5	7264.0	2455.0
42	153.14285700000002	2229.0	105.0
43	11.5	57.0	95.0
44	112.0	2089.0	144.0
45	183.28571399999998	914.0	5.0
46	29.0	157.0	6.0
47	29.857143	2359.0	52.0
48	296.28571400000004	918.0	90.0
49	54.75	442.0	148.0
50	112.25	1877.0	105.0
51	59.333332999999996	5036.0	10.0
52	28.75	596.0	14.0
53	2.0	469.0	51.0
54	52.714286	586.0	9.0
55	11.0	33.0	111.0
56	95.33333329999999	2628.0	165.0
57	92.0	515.0	26.0
