# Supplementary material for: Towards a machine‐learning assisted diagnosis of psychiatric disorders and their operationalization in preclinical research: Evidence from studies on addiction‐like behaviour in individual rats
Source: Eur J Neurosci. 2022 Nov 1;56(11):6069–83. doi: 10.1111/ejn.15839 (PMC10092243; doi:10.1111/ejn.15839)
Supplement: Supplementary file 10 — Supporting Information [file EJN-56-6069-s005.zip › Training40.csv]

	0	1	2
0	0.0	976.0	130.0
1	31.5	2654.0	3.0
2	620.714286	5625.0	271.0
3	40.0	815.0	24.0
4	225.833333	2733.0	1515.0
5	10.428571	66.0	17.0
6	60.714286	961.0	89.0
7	58.5	1603.0	17.0
8	28.75	596.0	14.0
9	50.75	1409.0	210.0
10	67.5	1867.0	136.0
11	114.857143	852.0	129.0
12	448.85714299999995	7446.0	111.0
13	11.0	254.0	83.0
14	65.5	2256.0	8.0
15	75.0	794.0	139.0
16	42.833333	175.0	30.0
17	99.25	1429.0	374.0
18	22.166667	130.0	15.0
19	28.75	555.0	15.0
20	79.42857099999999	894.0	62.0
21	36.75	639.0	45.0
22	112.0	2089.0	144.0
23	32.0	667.0	34.0
24	83.0	1057.0	120.0
25	33.428571000000005	923.0	13.0
26	29.5	1487.0	178.0
27	23.714285999999998	1570.0	23.0
28	127.75	2242.0	167.0
29	29.857143	2359.0	52.0
30	0.166667	140.0	11.0
31	29.0	1418.0	8.0
32	215.75	5046.0	1.0
33	2.5	7599.0	421.0
34	11.5	57.0	95.0
35	212.285714	245.0	21.0
36	143.428571	2320.0	68.0
37	72.25	1172.0	36.0
38	11.714286	31.0	2.0
39	29.0	157.0	6.0
40	86.0	143.0	23.0
41	26.571429	995.0	76.0
42	256.75	2656.0	50.0
43	33.75	638.0	180.0
44	1.25	532.0	45.0
45	112.25	1877.0	105.0
46	3.5	498.0	12.0
47	8.75	170.0	80.0
48	296.28571400000004	918.0	90.0
49	34.857143	250.0	14.0
50	44.75	228.0	55.0
51	183.28571399999998	914.0	5.0
52	4.25	882.0	5.0
53	178.25	2243.0	18.0
54	37.25	641.0	86.0
55	3.285714	162.0	17.0
56	4.142857	11.0	3.0
57	2.0	469.0	51.0
