# Supplementary material for: Towards a machine‐learning assisted diagnosis of psychiatric disorders and their operationalization in preclinical research: Evidence from studies on addiction‐like behaviour in individual rats
Source: Eur J Neurosci. 2022 Nov 1;56(11):6069–83. doi: 10.1111/ejn.15839 (PMC10092243; doi:10.1111/ejn.15839)
Supplement: Supplementary file 10 — Supporting Information [file EJN-56-6069-s005.zip › Training41.csv]

	0	1	2
0	0.0	976.0	130.0
1	99.25	1429.0	374.0
2	65.5	2256.0	8.0
3	33.75	638.0	180.0
4	92.0	515.0	26.0
5	11.714286	31.0	2.0
6	138.5	694.0	12.0
7	41.75	48.0	26.0
8	213.333333	27.0	17.0
9	395.571429	3638.0	195.0
10	26.571429	995.0	76.0
11	56.0	21.0	11.0
12	95.14285699999999	320.0	99.0
13	296.28571400000004	918.0	90.0
14	29.0	157.0	6.0
15	28.75	555.0	15.0
16	0.14285699999999998	190.0	18.0
17	58.5	1603.0	17.0
18	36.75	639.0	45.0
19	29.5	1487.0	178.0
20	143.428571	2320.0	68.0
21	112.0	2089.0	144.0
22	48.333333	23.0	13.0
23	14.25	668.0	23.0
24	52.714286	586.0	9.0
25	11.0	254.0	83.0
26	29.5	688.0	43.0
27	75.0	794.0	139.0
28	2.5	7599.0	421.0
29	50.75	1409.0	210.0
30	127.75	2242.0	167.0
31	114.857143	852.0	129.0
32	112.25	1877.0	105.0
33	59.333332999999996	5036.0	10.0
34	72.25	1172.0	36.0
35	42.833333	175.0	30.0
36	54.75	442.0	148.0
37	29.857143	2359.0	52.0
38	34.857143	250.0	14.0
39	256.75	2656.0	50.0
40	0.166667	140.0	11.0
41	153.14285700000002	2229.0	105.0
42	3.5	498.0	12.0
43	86.0	143.0	23.0
44	31.5	2654.0	3.0
45	29.0	1418.0	8.0
46	2.0	469.0	51.0
47	178.25	2243.0	18.0
48	67.5	1867.0	136.0
49	212.285714	245.0	21.0
50	37.25	641.0	86.0
51	149.0	1409.0	20.0
52	79.42857099999999	894.0	62.0
53	4.25	882.0	5.0
54	45.0	1330.0	67.0
55	183.28571399999998	914.0	5.0
56	22.166667	130.0	15.0
57	11.0	33.0	111.0
