# Supplementary material for: Towards a machine‐learning assisted diagnosis of psychiatric disorders and their operationalization in preclinical research: Evidence from studies on addiction‐like behaviour in individual rats
Source: Eur J Neurosci. 2022 Nov 1;56(11):6069–83. doi: 10.1111/ejn.15839 (PMC10092243; doi:10.1111/ejn.15839)
Supplement: Supplementary file 10 — Supporting Information [file EJN-56-6069-s005.zip › Training42.csv]

	0	1	2
0	58.5	1603.0	17.0
1	112.0	2089.0	144.0
2	448.85714299999995	7446.0	111.0
3	99.25	1429.0	374.0
4	42.833333	175.0	30.0
5	4.142857	11.0	3.0
6	33.75	638.0	180.0
7	29.0	1418.0	8.0
8	34.857143	250.0	14.0
9	14.25	668.0	23.0
10	225.833333	2733.0	1515.0
11	56.0	21.0	11.0
12	29.857143	2359.0	52.0
13	60.714286	961.0	89.0
14	212.285714	245.0	21.0
15	153.14285700000002	2229.0	105.0
16	213.333333	27.0	17.0
17	26.571429	995.0	76.0
18	32.0	667.0	34.0
19	620.714286	5625.0	271.0
20	37.25	641.0	86.0
21	0.14285699999999998	190.0	18.0
22	75.0	794.0	139.0
23	127.25	1938.0	454.0
24	138.5	694.0	12.0
25	28.75	555.0	15.0
26	178.25	2243.0	18.0
27	36.75	639.0	45.0
28	67.5	1867.0	136.0
29	33.428571000000005	923.0	13.0
30	2.0	469.0	51.0
31	385.28571400000004	10163.0	128.0
32	95.33333329999999	2628.0	165.0
33	40.0	815.0	24.0
34	72.25	1172.0	36.0
35	28.75	596.0	14.0
36	2.5	7599.0	421.0
37	65.5	2256.0	8.0
38	9.285714	598.0	91.0
39	29.5	1487.0	178.0
40	112.25	1877.0	105.0
41	29.5	688.0	43.0
42	54.75	442.0	148.0
43	3.285714	162.0	17.0
44	10.428571	66.0	17.0
45	114.857143	852.0	129.0
46	86.0	143.0	23.0
47	95.14285699999999	320.0	99.0
48	89.0	3762.0	108.0
49	79.42857099999999	894.0	62.0
50	466.75	3451.0	98.0
51	8.75	170.0	80.0
52	83.0	1057.0	120.0
53	52.714286	586.0	9.0
54	50.75	1409.0	210.0
55	44.75	228.0	55.0
56	11.714286	31.0	2.0
57	31.5	2654.0	3.0
