# Supplementary material for: Towards a machine‐learning assisted diagnosis of psychiatric disorders and their operationalization in preclinical research: Evidence from studies on addiction‐like behaviour in individual rats
Source: Eur J Neurosci. 2022 Nov 1;56(11):6069–83. doi: 10.1111/ejn.15839 (PMC10092243; doi:10.1111/ejn.15839)
Supplement: Supplementary file 10 — Supporting Information [file EJN-56-6069-s005.zip › Training43.csv]

	0	1	2
0	285.142857	276.0	273.0
1	34.857143	250.0	14.0
2	60.714286	961.0	89.0
3	620.714286	5625.0	271.0
4	29.5	688.0	43.0
5	79.42857099999999	894.0	62.0
6	23.714285999999998	1570.0	23.0
7	466.75	3451.0	98.0
8	54.75	442.0	148.0
9	296.28571400000004	918.0	90.0
10	29.5	1487.0	178.0
11	385.28571400000004	10163.0	128.0
12	395.571429	3638.0	195.0
13	3.5	498.0	12.0
14	58.5	1603.0	17.0
15	505.5	7264.0	2455.0
16	149.0	1409.0	20.0
17	10.428571	66.0	17.0
18	225.833333	2733.0	1515.0
19	28.75	555.0	15.0
20	95.33333329999999	2628.0	165.0
21	1.25	532.0	45.0
22	212.285714	245.0	21.0
23	0.0	976.0	130.0
24	256.75	2656.0	50.0
25	6.25	914.0	12.0
26	127.25	1938.0	454.0
27	52.714286	586.0	9.0
28	4.142857	11.0	3.0
29	92.0	515.0	26.0
30	0.166667	140.0	11.0
31	37.25	641.0	86.0
32	2.0	469.0	51.0
33	86.0	143.0	23.0
34	28.75	596.0	14.0
35	14.25	668.0	23.0
36	50.75	1409.0	210.0
37	9.285714	598.0	91.0
38	56.0	21.0	11.0
39	0.14285699999999998	190.0	18.0
40	59.333332999999996	5036.0	10.0
41	75.0	794.0	139.0
42	42.833333	175.0	30.0
43	4.25	882.0	5.0
44	178.25	2243.0	18.0
45	22.166667	130.0	15.0
46	67.5	1867.0	136.0
47	29.0	157.0	6.0
48	41.75	48.0	26.0
49	112.25	1877.0	105.0
50	153.14285700000002	2229.0	105.0
51	31.5	2654.0	3.0
52	448.85714299999995	7446.0	111.0
53	72.25	1172.0	36.0
54	95.14285699999999	320.0	99.0
55	33.75	638.0	180.0
56	11.0	33.0	111.0
57	0.25	681.0	76.0
