# Supplementary material for: Towards a machine‐learning assisted diagnosis of psychiatric disorders and their operationalization in preclinical research: Evidence from studies on addiction‐like behaviour in individual rats
Source: Eur J Neurosci. 2022 Nov 1;56(11):6069–83. doi: 10.1111/ejn.15839 (PMC10092243; doi:10.1111/ejn.15839)
Supplement: Supplementary file 10 — Supporting Information [file EJN-56-6069-s005.zip › Training44.csv]

	0	1	2
0	11.5	57.0	95.0
1	213.333333	27.0	17.0
2	256.75	2656.0	50.0
3	82.714286	4119.0	244.0
4	36.75	639.0	45.0
5	225.833333	2733.0	1515.0
6	67.5	1867.0	136.0
7	9.285714	598.0	91.0
8	138.5	694.0	12.0
9	99.25	1429.0	374.0
10	29.5	688.0	43.0
11	33.428571000000005	923.0	13.0
12	153.14285700000002	2229.0	105.0
13	29.857143	2359.0	52.0
14	28.75	555.0	15.0
15	95.14285699999999	320.0	99.0
16	54.75	442.0	148.0
17	112.0	2089.0	144.0
18	620.714286	5625.0	271.0
19	395.571429	3638.0	195.0
20	42.833333	175.0	30.0
21	2.5	7599.0	421.0
22	95.33333329999999	2628.0	165.0
23	26.571429	995.0	76.0
24	33.75	638.0	180.0
25	92.0	515.0	26.0
26	505.5	7264.0	2455.0
27	127.75	2242.0	167.0
28	247.142857	549.0	67.0
29	89.0	3762.0	108.0
30	183.28571399999998	914.0	5.0
31	8.75	170.0	80.0
32	10.428571	66.0	17.0
33	0.166667	140.0	11.0
34	32.0	667.0	34.0
35	178.25	2243.0	18.0
36	31.5	2654.0	3.0
37	448.85714299999995	7446.0	111.0
38	29.0	1418.0	8.0
39	23.714285999999998	1570.0	23.0
40	296.28571400000004	918.0	90.0
41	14.25	668.0	23.0
42	0.14285699999999998	190.0	18.0
43	11.714286	31.0	2.0
44	114.857143	852.0	129.0
45	65.5	2256.0	8.0
46	75.0	794.0	139.0
47	44.75	228.0	55.0
48	0.0	976.0	130.0
49	143.428571	2320.0	68.0
50	3.5	498.0	12.0
51	79.42857099999999	894.0	62.0
52	29.5	1487.0	178.0
53	212.285714	245.0	21.0
54	112.25	1877.0	105.0
55	58.5	1603.0	17.0
56	22.166667	130.0	15.0
57	52.714286	586.0	9.0
