# Supplementary material for: Towards a machine‐learning assisted diagnosis of psychiatric disorders and their operationalization in preclinical research: Evidence from studies on addiction‐like behaviour in individual rats
Source: Eur J Neurosci. 2022 Nov 1;56(11):6069–83. doi: 10.1111/ejn.15839 (PMC10092243; doi:10.1111/ejn.15839)
Supplement: Supplementary file 10 — Supporting Information [file EJN-56-6069-s005.zip › Training45.csv]

	0	1	2
0	138.5	694.0	12.0
1	178.25	2243.0	18.0
2	28.75	555.0	15.0
3	3.5	498.0	12.0
4	3.285714	162.0	17.0
5	56.0	21.0	11.0
6	58.5	1603.0	17.0
7	505.5	7264.0	2455.0
8	385.28571400000004	10163.0	128.0
9	48.333333	23.0	13.0
10	50.75	1409.0	210.0
11	2.0	469.0	51.0
12	29.5	1487.0	178.0
13	95.33333329999999	2628.0	165.0
14	32.0	667.0	34.0
15	448.85714299999995	7446.0	111.0
16	127.25	1938.0	454.0
17	86.0	143.0	23.0
18	29.857143	2359.0	52.0
19	33.75	638.0	180.0
20	1.25	532.0	45.0
21	6.25	914.0	12.0
22	247.142857	549.0	67.0
23	29.5	688.0	43.0
24	112.0	2089.0	144.0
25	620.714286	5625.0	271.0
26	0.0	976.0	130.0
27	45.0	1330.0	67.0
28	11.5	57.0	95.0
29	40.0	815.0	24.0
30	143.428571	2320.0	68.0
31	296.28571400000004	918.0	90.0
32	0.14285699999999998	190.0	18.0
33	99.25	1429.0	374.0
34	75.0	794.0	139.0
35	37.25	641.0	86.0
36	67.5	1867.0	136.0
37	153.14285700000002	2229.0	105.0
38	44.75	228.0	55.0
39	60.714286	961.0	89.0
40	42.833333	175.0	30.0
41	183.28571399999998	914.0	5.0
42	2.5	7599.0	421.0
43	26.571429	995.0	76.0
44	36.75	639.0	45.0
45	14.25	668.0	23.0
46	65.5	2256.0	8.0
47	256.75	2656.0	50.0
48	11.714286	31.0	2.0
49	4.25	882.0	5.0
50	33.428571000000005	923.0	13.0
51	0.25	681.0	76.0
52	22.166667	130.0	15.0
53	29.0	1418.0	8.0
54	9.285714	598.0	91.0
55	212.285714	245.0	21.0
56	29.0	157.0	6.0
57	54.75	442.0	148.0
