# Supplementary material for: Towards a machine‐learning assisted diagnosis of psychiatric disorders and their operationalization in preclinical research: Evidence from studies on addiction‐like behaviour in individual rats
Source: Eur J Neurosci. 2022 Nov 1;56(11):6069–83. doi: 10.1111/ejn.15839 (PMC10092243; doi:10.1111/ejn.15839)
Supplement: Supplementary file 10 — Supporting Information [file EJN-56-6069-s005.zip › Training46.csv]

	0	1	2
0	8.75	170.0	80.0
1	36.75	639.0	45.0
2	620.714286	5625.0	271.0
3	42.833333	175.0	30.0
4	3.285714	162.0	17.0
5	138.5	694.0	12.0
6	0.14285699999999998	190.0	18.0
7	466.75	3451.0	98.0
8	212.285714	245.0	21.0
9	41.75	48.0	26.0
10	178.25	2243.0	18.0
11	92.0	515.0	26.0
12	149.0	1409.0	20.0
13	4.142857	11.0	3.0
14	83.0	1057.0	120.0
15	82.714286	4119.0	244.0
16	213.333333	27.0	17.0
17	31.5	2654.0	3.0
18	86.0	143.0	23.0
19	183.28571399999998	914.0	5.0
20	44.75	228.0	55.0
21	67.5	1867.0	136.0
22	40.0	815.0	24.0
23	11.5	57.0	95.0
24	11.0	254.0	83.0
25	153.14285700000002	2229.0	105.0
26	127.25	1938.0	454.0
27	256.75	2656.0	50.0
28	79.42857099999999	894.0	62.0
29	2.5	7599.0	421.0
30	11.0	33.0	111.0
31	448.85714299999995	7446.0	111.0
32	37.25	641.0	86.0
33	4.25	882.0	5.0
34	0.166667	140.0	11.0
35	114.857143	852.0	129.0
36	127.75	2242.0	167.0
37	2.0	469.0	51.0
38	28.75	596.0	14.0
39	1.25	532.0	45.0
40	75.0	794.0	139.0
41	29.0	157.0	6.0
42	112.25	1877.0	105.0
43	143.428571	2320.0	68.0
44	3.5	498.0	12.0
45	296.28571400000004	918.0	90.0
46	9.285714	598.0	91.0
47	14.25	668.0	23.0
48	89.0	3762.0	108.0
49	385.28571400000004	10163.0	128.0
50	50.75	1409.0	210.0
51	54.75	442.0	148.0
52	23.714285999999998	1570.0	23.0
53	34.857143	250.0	14.0
54	72.25	1172.0	36.0
55	6.25	914.0	12.0
56	32.0	667.0	34.0
57	29.0	1418.0	8.0
