# Supplementary material for: Towards a machine‐learning assisted diagnosis of psychiatric disorders and their operationalization in preclinical research: Evidence from studies on addiction‐like behaviour in individual rats
Source: Eur J Neurosci. 2022 Nov 1;56(11):6069–83. doi: 10.1111/ejn.15839 (PMC10092243; doi:10.1111/ejn.15839)
Supplement: Supplementary file 10 — Supporting Information [file EJN-56-6069-s005.zip › Training47.csv]

	0	1	2
0	6.25	914.0	12.0
1	29.0	1418.0	8.0
2	54.75	442.0	148.0
3	448.85714299999995	7446.0	111.0
4	0.0	976.0	130.0
5	89.0	3762.0	108.0
6	247.142857	549.0	67.0
7	0.166667	140.0	11.0
8	52.714286	586.0	9.0
9	37.25	641.0	86.0
10	149.0	1409.0	20.0
11	296.28571400000004	918.0	90.0
12	0.14285699999999998	190.0	18.0
13	72.25	1172.0	36.0
14	138.5	694.0	12.0
15	212.285714	245.0	21.0
16	2.0	469.0	51.0
17	29.857143	2359.0	52.0
18	2.5	7599.0	421.0
19	29.5	688.0	43.0
20	99.25	1429.0	374.0
21	395.571429	3638.0	195.0
22	28.75	555.0	15.0
23	34.857143	250.0	14.0
24	95.14285699999999	320.0	99.0
25	385.28571400000004	10163.0	128.0
26	285.142857	276.0	273.0
27	33.428571000000005	923.0	13.0
28	143.428571	2320.0	68.0
29	67.5	1867.0	136.0
30	65.5	2256.0	8.0
31	92.0	515.0	26.0
32	3.285714	162.0	17.0
33	29.5	1487.0	178.0
34	22.166667	130.0	15.0
35	59.333332999999996	5036.0	10.0
36	11.0	33.0	111.0
37	42.833333	175.0	30.0
38	28.75	596.0	14.0
39	256.75	2656.0	50.0
40	1.25	532.0	45.0
41	95.33333329999999	2628.0	165.0
42	86.0	143.0	23.0
43	4.25	882.0	5.0
44	178.25	2243.0	18.0
45	3.5	498.0	12.0
46	58.5	1603.0	17.0
47	127.75	2242.0	167.0
48	127.25	1938.0	454.0
49	112.25	1877.0	105.0
50	79.42857099999999	894.0	62.0
51	45.0	1330.0	67.0
52	31.5	2654.0	3.0
53	14.25	668.0	23.0
54	26.571429	995.0	76.0
55	44.75	228.0	55.0
56	620.714286	5625.0	271.0
57	4.142857	11.0	3.0
