# Supplementary material for: Towards a machine‐learning assisted diagnosis of psychiatric disorders and their operationalization in preclinical research: Evidence from studies on addiction‐like behaviour in individual rats
Source: Eur J Neurosci. 2022 Nov 1;56(11):6069–83. doi: 10.1111/ejn.15839 (PMC10092243; doi:10.1111/ejn.15839)
Supplement: Supplementary file 10 — Supporting Information [file EJN-56-6069-s005.zip › Training48.csv]

	0	1	2
0	65.5	2256.0	8.0
1	9.285714	598.0	91.0
2	44.75	228.0	55.0
3	54.75	442.0	148.0
4	178.25	2243.0	18.0
5	212.285714	245.0	21.0
6	127.25	1938.0	454.0
7	22.166667	130.0	15.0
8	4.142857	11.0	3.0
9	0.14285699999999998	190.0	18.0
10	3.5	498.0	12.0
11	89.0	3762.0	108.0
12	86.0	143.0	23.0
13	149.0	1409.0	20.0
14	29.0	1418.0	8.0
15	183.28571399999998	914.0	5.0
16	37.25	641.0	86.0
17	143.428571	2320.0	68.0
18	29.857143	2359.0	52.0
19	112.0	2089.0	144.0
20	3.285714	162.0	17.0
21	448.85714299999995	7446.0	111.0
22	56.0	21.0	11.0
23	2.5	7599.0	421.0
24	4.25	882.0	5.0
25	33.75	638.0	180.0
26	29.5	688.0	43.0
27	99.25	1429.0	374.0
28	58.5	1603.0	17.0
29	40.0	815.0	24.0
30	385.28571400000004	10163.0	128.0
31	138.5	694.0	12.0
32	215.75	5046.0	1.0
33	1.25	532.0	45.0
34	225.833333	2733.0	1515.0
35	95.14285699999999	320.0	99.0
36	505.5	7264.0	2455.0
37	256.75	2656.0	50.0
38	23.714285999999998	1570.0	23.0
39	41.75	48.0	26.0
40	29.0	157.0	6.0
41	33.428571000000005	923.0	13.0
42	72.25	1172.0	36.0
43	0.166667	140.0	11.0
44	29.5	1487.0	178.0
45	36.75	639.0	45.0
46	296.28571400000004	918.0	90.0
47	620.714286	5625.0	271.0
48	10.428571	66.0	17.0
49	42.833333	175.0	30.0
50	127.75	2242.0	167.0
51	2.0	469.0	51.0
52	11.0	33.0	111.0
53	28.75	596.0	14.0
54	0.25	681.0	76.0
55	466.75	3451.0	98.0
56	31.5	2654.0	3.0
57	82.714286	4119.0	244.0
