# Supplementary material for: Towards a machine‐learning assisted diagnosis of psychiatric disorders and their operationalization in preclinical research: Evidence from studies on addiction‐like behaviour in individual rats
Source: Eur J Neurosci. 2022 Nov 1;56(11):6069–83. doi: 10.1111/ejn.15839 (PMC10092243; doi:10.1111/ejn.15839)
Supplement: Supplementary file 10 — Supporting Information [file EJN-56-6069-s005.zip › Training49.csv]

	0	1	2
0	4.25	882.0	5.0
1	41.75	48.0	26.0
2	11.714286	31.0	2.0
3	31.5	2654.0	3.0
4	14.25	668.0	23.0
5	45.0	1330.0	67.0
6	83.0	1057.0	120.0
7	4.142857	11.0	3.0
8	256.75	2656.0	50.0
9	212.285714	245.0	21.0
10	0.25	681.0	76.0
11	86.0	143.0	23.0
12	26.571429	995.0	76.0
13	385.28571400000004	10163.0	128.0
14	9.285714	598.0	91.0
15	89.0	3762.0	108.0
16	448.85714299999995	7446.0	111.0
17	92.0	515.0	26.0
18	22.166667	130.0	15.0
19	42.833333	175.0	30.0
20	395.571429	3638.0	195.0
21	29.0	157.0	6.0
22	3.285714	162.0	17.0
23	67.5	1867.0	136.0
24	52.714286	586.0	9.0
25	28.75	555.0	15.0
26	54.75	442.0	148.0
27	0.0	976.0	130.0
28	1.25	532.0	45.0
29	29.857143	2359.0	52.0
30	37.25	641.0	86.0
31	48.333333	23.0	13.0
32	466.75	3451.0	98.0
33	296.28571400000004	918.0	90.0
34	72.25	1172.0	36.0
35	50.75	1409.0	210.0
36	59.333332999999996	5036.0	10.0
37	8.75	170.0	80.0
38	40.0	815.0	24.0
39	29.0	1418.0	8.0
40	127.75	2242.0	167.0
41	33.428571000000005	923.0	13.0
42	2.0	469.0	51.0
43	285.142857	276.0	273.0
44	112.25	1877.0	105.0
45	620.714286	5625.0	271.0
46	149.0	1409.0	20.0
47	29.5	1487.0	178.0
48	0.14285699999999998	190.0	18.0
49	23.714285999999998	1570.0	23.0
50	33.75	638.0	180.0
51	11.0	254.0	83.0
52	32.0	667.0	34.0
53	183.28571399999998	914.0	5.0
54	138.5	694.0	12.0
55	6.25	914.0	12.0
56	58.5	1603.0	17.0
57	99.25	1429.0	374.0
