# Supplementary material for: Towards a machine‐learning assisted diagnosis of psychiatric disorders and their operationalization in preclinical research: Evidence from studies on addiction‐like behaviour in individual rats
Source: Eur J Neurosci. 2022 Nov 1;56(11):6069–83. doi: 10.1111/ejn.15839 (PMC10092243; doi:10.1111/ejn.15839)
Supplement: Supplementary file 12 — Supporting Information [file EJN-56-6069-s001.csv]

Rat no	Environnement	ND	ALP BP	ALP Shock
1	EE	85.5	900	10
2	EE	68.5	580	16
3	EE	60	250	31
8	EE	142	683	27
9	EE	49	226	46
10	EE	223.75	1156	30
13	EE	57.25	497	9
15	EE	62.5	500	20
19	EE	6.25	389	0
20	EE	21.75	245	9
24	EE	156.5	691	30
28	EE	9.75	507	14
30	EE	80.75	218	19
32	EE	8.75	656	11
37	EE	16	337	5
38	EE	44.5	824	15
40	EE	7	888	10
41	EE	10.75	409	13
42	EE	187.25	334	5
4	ES	14.75	1422	12
5	ES	13	424	12
6	ES	39.25	469	27
12	ES	10.75	154	30
14	ES	70	437	16
18	ES	10.75	180	1
21	ES	44.75	325	12
23	ES	2.75	696	3
25	ES	55	502	13
27	ES	64	1804	21
34	ES	47	249	8
35	ES	40	434	10
36	ES	33	337	14
43	ES	50.75	359	13
45	ES	19.25	323	17
47	ES	7.75	242	7
48	ES	38	363	5
